# Supplementary material for: Talker identification under adverse auditory conditions-The impacts of noise, channel, language, and familiarity
Source: PLoS One. 2026 Feb 23;21(2):e0339396. doi: 10.1371/journal.pone.0339396 (PMC12928432; doi:10.1371/journal.pone.0339396)
Supplement: S1 File — (CSV) [file pone.0339396.s002.csv]

Subject	Ordernum	Answer	Correct	Channel	Noise	Speaker	Train	RT	Response	Language
487	1	2	1	HH	Noise	3	BeforeTrain	1.603	2	E-NoReverse
487	2	2	1	HH	Noise	2	BeforeTrain	2.104	2	E-Reverse
487	3	2	1	HH	Noise	4	BeforeTrain	1.303	2	E-NoReverse
487	4	2	1	LL	NoNoise	2	BeforeTrain	3.751	2	M-NoReverse
487	5	1	1	HH	NoNoise	2	BeforeTrain	0.681	1	E-Reverse
487	6	2	0	HH	NoNoise	4	BeforeTrain	0.757	1	M-NoReverse
487	7	1	1	HH	NoNoise	3	BeforeTrain	0.426	1	M-NoReverse
487	8	2	1	HH	NoNoise	3	BeforeTrain	0.546	2	E-Reverse
487	9	1	1	HH	NoNoise	3	BeforeTrain	0.45	1	M-Reverse
487	10	2	1	HL	NoNoise	4	BeforeTrain	0.423	2	E-Reverse
487	11	1	1	LL	NoNoise	3	BeforeTrain	0.851	1	M-NoReverse
487	12	1	1	LL	NoNoise	2	BeforeTrain	0.689	1	E-Reverse
487	13	1	1	HH	NoNoise	6	BeforeTrain	0.608	1	E-NoReverse
487	14	1	1	HL	NoNoise	6	BeforeTrain	0.786	1	M-Reverse
487	15	2	1	HH	NoNoise	6	BeforeTrain	2.134	2	M-NoReverse
487	16	1	1	LL	NoNoise	4	BeforeTrain	1.827	1	E-Reverse
487	17	2	0	LL	NoNoise	4	BeforeTrain	0.473	1	M-Reverse
487	18	1	1	HH	Noise	2	BeforeTrain	0.436	1	E-Reverse
487	19	2	1	HH	Noise	6	BeforeTrain	0.34	2	E-Reverse
487	20	2	1	HH	NoNoise	2	BeforeTrain	1.382	2	M-NoReverse
487	21	2	0	HH	NoNoise	3	BeforeTrain	0.607	1	M-Reverse
487	22	2	1	HH	Noise	2	BeforeTrain	0.397	2	M-NoReverse
487	23	1	1	HH	Noise	3	BeforeTrain	0.302	1	M-NoReverse
487	24	1	1	HL	NoNoise	4	BeforeTrain	0.61	1	E-NoReverse
487	25	2	0	HL	NoNoise	6	BeforeTrain	0.726	1	M-Reverse
487	26	1	1	HH	NoNoise	2	BeforeTrain	0.292	1	M-Reverse
487	27	2	0	LL	NoNoise	3	BeforeTrain	0.447	1	M-Reverse
487	28	1	1	HH	Noise	2	BeforeTrain	0.318	1	M-NoReverse
487	29	2	1	HL	NoNoise	3	BeforeTrain	0.916	2	E-NoReverse
487	30	2	0	HH	NoNoise	6	BeforeTrain	3.707	1	E-Reverse
487	31	1	1	LL	NoNoise	6	BeforeTrain	0.591	1	E-Reverse
487	32	1	1	HH	Noise	3	BeforeTrain	0.535	1	M-Reverse
487	33	1	1	LL	NoNoise	4	BeforeTrain	0.529	1	M-Reverse
487	34	2	0	HH	NoNoise	2	BeforeTrain	4.86	1	E-Reverse
487	35	2	1	HH	Noise	2	BeforeTrain	0.389	2	E-NoReverse
487	36	2	1	HL	NoNoise	4	BeforeTrain	1.34	2	M-Reverse
487	37	1	1	HH	NoNoise	2	BeforeTrain	0.695	1	M-NoReverse
487	38	1	0	HL	NoNoise	6	BeforeTrain	0.44	2	E-Reverse
487	39	1	1	LL	NoNoise	6	BeforeTrain	0.578	1	M-Reverse
487	40	1	1	HH	Noise	3	BeforeTrain	0.375	1	E-NoReverse
487	41	1	1	HL	NoNoise	4	BeforeTrain	2.78	1	M-NoReverse
487	42	1	0	HL	NoNoise	6	BeforeTrain	0.517	2	E-NoReverse
487	43	1	1	HH	NoNoise	4	BeforeTrain	0.597	1	M-Reverse
487	44	2	1	LL	NoNoise	2	BeforeTrain	1.699	2	E-NoReverse
487	45	1	1	HH	NoNoise	2	BeforeTrain	0.395	1	E-NoReverse
487	46	2	1	HH	Noise	6	BeforeTrain	0.33	2	E-NoReverse
487	47	2	1	LL	NoNoise	4	BeforeTrain	1.55	2	E-Reverse
487	48	2	1	HH	NoNoise	3	BeforeTrain	7.328	2	M-NoReverse
487	49	2	0	LL	NoNoise	2	BeforeTrain	6.614	1	M-Reverse
487	50	1	0	HL	NoNoise	2	BeforeTrain	2.404	2	E-Reverse
487	51	1	0	HL	NoNoise	4	BeforeTrain	3.047	2	E-Reverse
487	52	2	1	HL	NoNoise	6	BeforeTrain	0.806	2	E-NoReverse
487	53	2	0	HH	Noise	4	BeforeTrain	3.753	1	M-Reverse
487	54	1	1	HH	Noise	6	BeforeTrain	0.903	1	M-Reverse
487	55	2	1	HH	NoNoise	2	BeforeTrain	2.275	2	M-Reverse
487	56	1	1	LL	NoNoise	2	BeforeTrain	0.873	1	M-Reverse
487	57	2	1	HH	Noise	3	BeforeTrain	1.007	2	M-NoReverse
487	58	2	1	HL	NoNoise	2	BeforeTrain	1.061	2	E-Reverse
487	59	2	1	LL	NoNoise	4	BeforeTrain	1.094	2	E-NoReverse
487	60	2	1	HH	NoNoise	4	BeforeTrain	1.343	2	E-Reverse
487	61	2	0	LL	NoNoise	6	BeforeTrain	1.948	1	M-NoReverse
487	62	1	1	HL	NoNoise	2	BeforeTrain	0.967	1	M-Reverse
487	63	1	1	LL	NoNoise	3	BeforeTrain	0.926	1	E-NoReverse
487	64	1	1	LL	NoNoise	6	BeforeTrain	0.803	1	M-NoReverse
487	65	1	1	LL	NoNoise	2	BeforeTrain	0.701	1	E-NoReverse
487	66	1	1	HL	NoNoise	3	BeforeTrain	1.654	1	E-Reverse
487	67	2	1	HH	NoNoise	6	BeforeTrain	3.145	2	M-Reverse
487	68	2	0	HH	Noise	2	BeforeTrain	1.478	1	M-Reverse
487	69	1	1	HH	Noise	4	BeforeTrain	0.874	1	E-NoReverse
487	70	1	1	HH	Noise	6	BeforeTrain	0.866	1	M-NoReverse
487	71	2	1	LL	NoNoise	3	BeforeTrain	1.305	2	M-NoReverse
487	72	2	1	HH	Noise	3	BeforeTrain	1	2	E-Reverse
487	73	2	1	LL	NoNoise	6	BeforeTrain	0.919	2	E-NoReverse
487	74	1	1	HH	Noise	6	BeforeTrain	0.759	1	E-NoReverse
487	75	1	1	HH	NoNoise	6	BeforeTrain	0.866	1	M-NoReverse
487	76	1	1	HH	NoNoise	4	BeforeTrain	0.849	1	M-NoReverse
487	77	2	1	HL	NoNoise	3	BeforeTrain	1.02	2	M-NoReverse
487	78	1	1	HH	Noise	4	BeforeTrain	0.838	1	M-NoReverse
487	79	2	1	HL	NoNoise	3	BeforeTrain	1.263	2	M-Reverse
487	80	1	1	HL	NoNoise	2	BeforeTrain	0.771	1	M-NoReverse
487	81	1	1	LL	NoNoise	4	BeforeTrain	0.681	1	M-NoReverse
487	82	2	0	HH	Noise	4	BeforeTrain	1.269	1	E-Reverse
487	83	1	0	HL	NoNoise	6	BeforeTrain	0.887	2	M-NoReverse
487	84	2	1	HH	Noise	3	BeforeTrain	0.864	2	M-Reverse
487	85	2	1	HL	NoNoise	4	BeforeTrain	1.102	2	M-NoReverse
487	86	1	1	HH	Noise	2	BeforeTrain	0.964	1	E-NoReverse
487	87	2	1	HL	NoNoise	6	BeforeTrain	0.974	2	E-Reverse
487	88	2	1	HH	Noise	6	BeforeTrain	2.811	2	M-Reverse
487	89	1	1	HH	Noise	4	BeforeTrain	0.96	1	E-Reverse
487	90	1	1	HL	NoNoise	3	BeforeTrain	4.236	1	E-NoReverse
487	91	2	1	HH	NoNoise	4	BeforeTrain	10.792	2	M-Reverse
487	92	2	1	HH	NoNoise	4	BeforeTrain	0.835	2	E-NoReverse
487	93	1	1	LL	NoNoise	3	BeforeTrain	1.817	1	E-Reverse
487	94	1	1	HH	Noise	2	BeforeTrain	0.977	1	M-Reverse
487	95	1	1	LL	NoNoise	4	BeforeTrain	0.946	1	E-NoReverse
487	96	1	1	HH	Noise	3	BeforeTrain	2.518	1	E-Reverse
487	97	2	1	LL	NoNoise	3	BeforeTrain	1.419	2	E-NoReverse
487	98	1	0	LL	NoNoise	2	BeforeTrain	1.37	2	M-NoReverse
487	99	1	1	LL	NoNoise	3	BeforeTrain	0.793	1	M-Reverse
487	100	1	0	HL	NoNoise	4	BeforeTrain	0.993	2	M-Reverse
487	101	2	1	HH	NoNoise	2	BeforeTrain	1.063	2	E-NoReverse
487	102	2	1	LL	NoNoise	2	BeforeTrain	1.662	2	E-Reverse
487	103	2	1	HL	NoNoise	2	BeforeTrain	0.907	2	E-NoReverse
487	104	1	0	HL	NoNoise	3	BeforeTrain	1.199	2	M-Reverse
487	105	1	0	HL	NoNoise	3	BeforeTrain	15.153	2	M-NoReverse
487	106	1	1	HH	NoNoise	4	BeforeTrain	0.98	1	E-NoReverse
487	107	1	1	HH	Noise	4	BeforeTrain	0.684	1	M-Reverse
487	108	2	1	HL	NoNoise	6	BeforeTrain	0.901	2	M-NoReverse
487	109	1	1	HH	NoNoise	3	BeforeTrain	0.778	1	E-Reverse
487	110	2	0	HL	NoNoise	2	BeforeTrain	7.868	3	M-NoReverse
487	111	2	1	HH	Noise	6	BeforeTrain	1.33	2	M-NoReverse
487	112	1	1	HH	NoNoise	3	BeforeTrain	1.043	1	E-NoReverse
487	113	2	1	HH	Noise	4	BeforeTrain	1.632	2	M-NoReverse
487	114	1	1	HH	NoNoise	4	BeforeTrain	0.968	1	E-Reverse
487	115	2	0	HL	NoNoise	2	BeforeTrain	11.554	3	M-Reverse
487	116	2	1	LL	NoNoise	6	BeforeTrain	0.442	2	E-Reverse
487	117	2	1	LL	NoNoise	6	BeforeTrain	0.489	2	M-Reverse
487	118	2	1	HL	NoNoise	4	BeforeTrain	0.884	2	E-NoReverse
487	119	1	1	LL	NoNoise	6	BeforeTrain	0.461	1	E-NoReverse
487	120	2	1	HH	NoNoise	6	BeforeTrain	0.762	2	E-NoReverse
487	121	1	1	HL	NoNoise	2	BeforeTrain	2.044	1	E-NoReverse
487	122	2	1	HH	NoNoise	3	BeforeTrain	2.38	2	E-NoReverse
487	123	1	1	HH	NoNoise	6	BeforeTrain	4.701	1	E-Reverse
487	124	1	0	HH	Noise	6	BeforeTrain	2.812	3	E-Reverse
487	125	2	1	HL	NoNoise	3	BeforeTrain	1.498	2	E-Reverse
487	126	2	0	LL	NoNoise	4	BeforeTrain	1.113	1	M-NoReverse
487	127	1	1	HH	NoNoise	6	BeforeTrain	0.794	1	M-Reverse
487	128	2	1	LL	NoNoise	3	BeforeTrain	4.101	2	E-Reverse
2378	1	2	1	HH	Noise	3	BeforeTrain	2.971	2	E-NoReverse
2378	2	2	1	HH	Noise	2	BeforeTrain	0.584	2	E-Reverse
2378	3	2	1	HH	Noise	4	BeforeTrain	0.442	2	E-NoReverse
2378	4	2	1	LL	NoNoise	2	BeforeTrain	0.431	2	M-NoReverse
2378	5	1	1	HH	NoNoise	2	BeforeTrain	0.386	1	E-Reverse
2378	6	2	1	HH	NoNoise	4	BeforeTrain	0.465	2	M-NoReverse
2378	7	1	1	HH	NoNoise	3	BeforeTrain	0.337	1	M-NoReverse
2378	8	2	1	HH	NoNoise	3	BeforeTrain	1.098	2	E-Reverse
2378	9	1	1	HH	NoNoise	3	BeforeTrain	0.34	1	M-Reverse
2378	10	2	1	HL	NoNoise	4	BeforeTrain	0.383	2	E-Reverse
2378	11	1	1	LL	NoNoise	3	BeforeTrain	0.435	1	M-NoReverse
2378	12	1	1	LL	NoNoise	2	BeforeTrain	0.353	1	E-Reverse
2378	13	1	1	HH	NoNoise	6	BeforeTrain	0.403	1	E-NoReverse
2378	14	1	0	HL	NoNoise	6	BeforeTrain	0.324	2	M-Reverse
2378	15	2	1	HH	NoNoise	6	BeforeTrain	2.533	2	M-NoReverse
2378	16	1	1	LL	NoNoise	4	BeforeTrain	1.777	1	E-Reverse
2378	17	2	1	LL	NoNoise	4	BeforeTrain	0.366	2	M-Reverse
2378	18	1	1	HH	Noise	2	BeforeTrain	0.324	1	E-Reverse
2378	19	2	1	HH	Noise	6	BeforeTrain	0.446	2	E-Reverse
2378	20	2	1	HH	NoNoise	2	BeforeTrain	0.971	2	M-NoReverse
2378	21	2	1	HH	NoNoise	3	BeforeTrain	0.509	2	M-Reverse
2378	22	2	1	HH	Noise	2	BeforeTrain	0.311	2	M-NoReverse
2378	23	1	1	HH	Noise	3	BeforeTrain	0.316	1	M-NoReverse
2378	24	1	1	HL	NoNoise	4	BeforeTrain	2.444	1	E-NoReverse
2378	25	2	1	HL	NoNoise	6	BeforeTrain	0.372	2	M-Reverse
2378	26	1	1	HH	NoNoise	2	BeforeTrain	0.593	1	M-Reverse
2378	27	2	1	LL	NoNoise	3	BeforeTrain	0.335	2	M-Reverse
2378	28	1	1	HH	Noise	2	BeforeTrain	0.302	1	M-NoReverse
2378	29	2	1	HL	NoNoise	3	BeforeTrain	0.324	2	E-NoReverse
2378	30	2	1	HH	NoNoise	6	BeforeTrain	0.439	2	E-Reverse
2378	31	1	1	LL	NoNoise	6	BeforeTrain	0.378	1	E-Reverse
2378	32	1	1	HH	Noise	3	BeforeTrain	0.421	1	M-Reverse
2378	33	1	1	LL	NoNoise	4	BeforeTrain	0.313	1	M-Reverse
2378	34	2	0	HH	NoNoise	2	BeforeTrain	0.378	1	E-Reverse
2378	35	2	0	HH	Noise	2	BeforeTrain	4.863	3	E-NoReverse
2378	36	2	0	HL	NoNoise	4	BeforeTrain	0.991	1	M-Reverse
2378	37	1	1	HH	NoNoise	2	BeforeTrain	0.48	1	M-NoReverse
2378	38	1	0	HL	NoNoise	6	BeforeTrain	0.372	2	E-Reverse
2378	39	1	1	LL	NoNoise	6	BeforeTrain	0.306	1	M-Reverse
2378	40	1	1	HH	Noise	3	BeforeTrain	0.371	1	E-NoReverse
2378	41	1	0	HL	NoNoise	4	BeforeTrain	0.356	2	M-NoReverse
2378	42	1	0	HL	NoNoise	6	BeforeTrain	0.666	2	E-NoReverse
2378	43	1	1	HH	NoNoise	4	BeforeTrain	0.341	1	M-Reverse
2378	44	2	1	LL	NoNoise	2	BeforeTrain	0.291	2	E-NoReverse
2378	45	1	1	HH	NoNoise	2	BeforeTrain	0.355	1	E-NoReverse
2378	46	2	1	HH	Noise	6	BeforeTrain	0.264	2	E-NoReverse
2378	47	2	0	LL	NoNoise	4	BeforeTrain	1.249	3	E-Reverse
2378	48	2	0	HH	NoNoise	3	BeforeTrain	0.76	1	M-NoReverse
2378	49	2	0	LL	NoNoise	2	BeforeTrain	1.211	1	M-Reverse
2378	50	1	1	HL	NoNoise	2	BeforeTrain	0.406	1	E-Reverse
2378	51	1	0	HL	NoNoise	4	BeforeTrain	0.359	2	E-Reverse
2378	52	2	1	HL	NoNoise	6	BeforeTrain	0.551	2	E-NoReverse
2378	53	2	0	HH	Noise	4	BeforeTrain	1.27	1	M-Reverse
2378	54	1	1	HH	Noise	6	BeforeTrain	0.377	1	M-Reverse
2378	55	2	1	HH	NoNoise	2	BeforeTrain	0.868	2	M-Reverse
2378	56	1	1	LL	NoNoise	2	BeforeTrain	0.3	1	M-Reverse
2378	57	2	1	HH	Noise	3	BeforeTrain	0.264	2	M-NoReverse
2378	58	2	1	HL	NoNoise	2	BeforeTrain	0.809	2	E-Reverse
2378	59	2	1	LL	NoNoise	4	BeforeTrain	0.369	2	E-NoReverse
2378	60	2	1	HH	NoNoise	4	BeforeTrain	0.27	2	E-Reverse
2378	61	2	1	LL	NoNoise	6	BeforeTrain	0.267	2	M-NoReverse
2378	62	1	0	HL	NoNoise	2	BeforeTrain	0.244	2	M-Reverse
2378	63	1	1	LL	NoNoise	3	BeforeTrain	0.008	1	E-NoReverse
2378	64	1	1	LL	NoNoise	6	BeforeTrain	0.325	1	M-NoReverse
2378	65	1	1	LL	NoNoise	2	BeforeTrain	0.271	1	E-NoReverse
2378	66	1	1	HL	NoNoise	3	BeforeTrain	0.3	1	E-Reverse
2378	67	2	0	HH	NoNoise	6	BeforeTrain	1.877	1	M-Reverse
2378	68	2	0	HH	Noise	2	BeforeTrain	1.125	1	M-Reverse
2378	69	1	1	HH	Noise	4	BeforeTrain	0.594	1	E-NoReverse
2378	70	1	1	HH	Noise	6	BeforeTrain	0.321	1	M-NoReverse
2378	71	2	0	LL	NoNoise	3	BeforeTrain	1.813	1	M-NoReverse
2378	72	2	0	HH	Noise	3	BeforeTrain	0.99	1	E-Reverse
2378	73	2	1	LL	NoNoise	6	BeforeTrain	1.483	2	E-NoReverse
2378	74	1	1	HH	Noise	6	BeforeTrain	0.378	1	E-NoReverse
2378	75	1	1	HH	NoNoise	6	BeforeTrain	0.333	1	M-NoReverse
2378	76	1	1	HH	NoNoise	4	BeforeTrain	0.322	1	M-NoReverse
2378	77	2	1	HL	NoNoise	3	BeforeTrain	0.346	2	M-NoReverse
2378	78	1	1	HH	Noise	4	BeforeTrain	0.308	1	M-NoReverse
2378	79	2	0	HL	NoNoise	3	BeforeTrain	2.502	1	M-Reverse
2378	80	1	0	HL	NoNoise	2	BeforeTrain	0.339	2	M-NoReverse
2378	81	1	1	LL	NoNoise	4	BeforeTrain	0.301	1	M-NoReverse
2378	82	2	0	HH	Noise	4	BeforeTrain	1.829	3	E-Reverse
2378	83	1	1	HL	NoNoise	6	BeforeTrain	0.749	1	M-NoReverse
2378	84	2	0	HH	Noise	3	BeforeTrain	0.348	1	M-Reverse
2378	85	2	1	HL	NoNoise	4	BeforeTrain	0.625	2	M-NoReverse
2378	86	1	1	HH	Noise	2	BeforeTrain	0.297	1	E-NoReverse
2378	87	2	0	HL	NoNoise	6	BeforeTrain	1.659	3	E-Reverse
2378	88	2	1	HH	Noise	6	BeforeTrain	0.438	2	M-Reverse
2378	89	1	1	HH	Noise	4	BeforeTrain	0.33	1	E-Reverse
2378	90	1	1	HL	NoNoise	3	BeforeTrain	0.328	1	E-NoReverse
2378	91	2	1	HH	NoNoise	4	BeforeTrain	0.731	2	M-Reverse
2378	92	2	1	HH	NoNoise	4	BeforeTrain	0.326	2	E-NoReverse
2378	93	1	1	LL	NoNoise	3	BeforeTrain	0.373	1	E-Reverse
2378	94	1	1	HH	Noise	2	BeforeTrain	0.411	1	M-Reverse
2378	95	1	1	LL	NoNoise	4	BeforeTrain	0.351	1	E-NoReverse
2378	96	1	1	HH	Noise	3	BeforeTrain	0.276	1	E-Reverse
2378	97	2	0	LL	NoNoise	3	BeforeTrain	0.652	1	E-NoReverse
2378	98	1	1	LL	NoNoise	2	BeforeTrain	0.381	1	M-NoReverse
2378	99	1	1	LL	NoNoise	3	BeforeTrain	0.336	1	M-Reverse
2378	100	1	0	HL	NoNoise	4	BeforeTrain	0.315	2	M-Reverse
2378	101	2	1	HH	NoNoise	2	BeforeTrain	0.268	2	E-NoReverse
2378	102	2	0	LL	NoNoise	2	BeforeTrain	1.012	3	E-Reverse
2378	103	2	1	HL	NoNoise	2	BeforeTrain	0.334	2	E-NoReverse
2378	104	1	1	HL	NoNoise	3	BeforeTrain	0.328	1	M-Reverse
2378	105	1	1	HL	NoNoise	3	BeforeTrain	1.194	1	M-NoReverse
2378	106	1	1	HH	NoNoise	4	BeforeTrain	0.363	1	E-NoReverse
2378	107	1	1	HH	Noise	4	BeforeTrain	0.325	1	M-Reverse
2378	108	2	1	HL	NoNoise	6	BeforeTrain	0.51	2	M-NoReverse
2378	109	1	1	HH	NoNoise	3	BeforeTrain	0.489	1	E-Reverse
2378	110	2	0	HL	NoNoise	2	BeforeTrain	0.454	1	M-NoReverse
2378	111	2	1	HH	Noise	6	BeforeTrain	0.612	2	M-NoReverse
2378	112	1	1	HH	NoNoise	3	BeforeTrain	0.374	1	E-NoReverse
2378	113	2	1	HH	Noise	4	BeforeTrain	0.825	2	M-NoReverse
2378	114	1	1	HH	NoNoise	4	BeforeTrain	0.365	1	E-Reverse
2378	115	2	0	HL	NoNoise	2	BeforeTrain	1.145	1	M-Reverse
2378	116	2	0	LL	NoNoise	6	BeforeTrain	1.064	1	E-Reverse
2378	117	2	1	LL	NoNoise	6	BeforeTrain	0.297	2	M-Reverse
2378	118	2	1	HL	NoNoise	4	BeforeTrain	0.355	2	E-NoReverse
2378	119	1	1	LL	NoNoise	6	BeforeTrain	0.444	1	E-NoReverse
2378	120	2	1	HH	NoNoise	6	BeforeTrain	0.655	2	E-NoReverse
2378	121	1	1	HL	NoNoise	2	BeforeTrain	0.333	1	E-NoReverse
2378	122	2	1	HH	NoNoise	3	BeforeTrain	0.454	2	E-NoReverse
2378	123	1	1	HH	NoNoise	6	BeforeTrain	0.351	1	E-Reverse
2378	124	1	1	HH	Noise	6	BeforeTrain	0.395	1	E-Reverse
2378	125	2	0	HL	NoNoise	3	BeforeTrain	0.945	3	E-Reverse
2378	126	2	1	LL	NoNoise	4	BeforeTrain	0.68	2	M-NoReverse
2378	127	1	1	HH	NoNoise	6	BeforeTrain	0.331	1	M-Reverse
2378	128	2	0	LL	NoNoise	3	BeforeTrain	0.507	3	E-Reverse
29399	1	2	1	HH	Noise	3	BeforeTrain	2.234	2	E-NoReverse
29399	2	2	1	HH	Noise	2	BeforeTrain	1.315	2	E-Reverse
29399	3	2	1	HH	Noise	4	BeforeTrain	1.368	2	E-NoReverse
29399	4	2	1	LL	NoNoise	2	BeforeTrain	7.584	2	M-NoReverse
29399	5	1	1	HH	NoNoise	2	BeforeTrain	0.699	1	E-Reverse
29399	6	2	1	HH	NoNoise	4	BeforeTrain	0.836	2	M-NoReverse
29399	7	1	1	HH	NoNoise	3	BeforeTrain	0.652	1	M-NoReverse
29399	8	2	0	HH	NoNoise	3	BeforeTrain	0.691	1	E-Reverse
29399	9	1	1	HH	NoNoise	3	BeforeTrain	0.654	1	M-Reverse
29399	10	2	1	HL	NoNoise	4	BeforeTrain	0.939	2	E-Reverse
29399	11	1	1	LL	NoNoise	3	BeforeTrain	1.081	1	M-NoReverse
29399	12	1	1	LL	NoNoise	2	BeforeTrain	0.759	1	E-Reverse
29399	13	1	1	HH	NoNoise	6	BeforeTrain	0.842	1	E-NoReverse
29399	14	1	0	HL	NoNoise	6	BeforeTrain	0.823	2	M-Reverse
29399	15	2	1	HH	NoNoise	6	BeforeTrain	1.516	2	M-NoReverse
29399	16	1	1	LL	NoNoise	4	BeforeTrain	1.457	1	E-Reverse
29399	17	2	0	LL	NoNoise	4	BeforeTrain	1.144	1	M-Reverse
29399	18	1	1	HH	Noise	2	BeforeTrain	0.986	1	E-Reverse
29399	19	2	1	HH	Noise	6	BeforeTrain	0.973	2	E-Reverse
29399	20	2	1	HH	NoNoise	2	BeforeTrain	2.3	2	M-NoReverse
29399	21	2	1	HH	NoNoise	3	BeforeTrain	2.516	2	M-Reverse
29399	22	2	0	HH	Noise	2	BeforeTrain	1.783	3	M-NoReverse
29399	23	1	1	HH	Noise	3	BeforeTrain	0.77	1	M-NoReverse
29399	24	1	0	HL	NoNoise	4	BeforeTrain	0.685	2	E-NoReverse
29399	25	2	1	HL	NoNoise	6	BeforeTrain	0.37	2	M-Reverse
29399	26	1	1	HH	NoNoise	2	BeforeTrain	0.447	1	M-Reverse
29399	27	2	0	LL	NoNoise	3	BeforeTrain	1.49	1	M-Reverse
29399	28	1	1	HH	Noise	2	BeforeTrain	0.543	1	M-NoReverse
29399	29	2	1	HL	NoNoise	3	BeforeTrain	0.972	2	E-NoReverse
29399	30	2	1	HH	NoNoise	6	BeforeTrain	3.457	2	E-Reverse
29399	31	1	1	LL	NoNoise	6	BeforeTrain	0.56	1	E-Reverse
29399	32	1	1	HH	Noise	3	BeforeTrain	0.419	1	M-Reverse
29399	33	1	1	LL	NoNoise	4	BeforeTrain	0.389	1	M-Reverse
29399	34	2	1	HH	NoNoise	2	BeforeTrain	0.538	2	E-Reverse
29399	35	2	1	HH	Noise	2	BeforeTrain	0.566	2	E-NoReverse
29399	36	2	1	HL	NoNoise	4	BeforeTrain	1.451	2	M-Reverse
29399	37	1	1	HH	NoNoise	2	BeforeTrain	0.44	1	M-NoReverse
29399	38	1	0	HL	NoNoise	6	BeforeTrain	0.611	2	E-Reverse
29399	39	1	1	LL	NoNoise	6	BeforeTrain	0.679	1	M-Reverse
29399	40	1	1	HH	Noise	3	BeforeTrain	0.993	1	E-NoReverse
29399	41	1	0	HL	NoNoise	4	BeforeTrain	0.453	2	M-NoReverse
29399	42	1	0	HL	NoNoise	6	BeforeTrain	0.31	2	E-NoReverse
29399	43	1	1	HH	NoNoise	4	BeforeTrain	0.488	1	M-Reverse
29399	44	2	1	LL	NoNoise	2	BeforeTrain	0.029	2	E-NoReverse
29399	45	1	1	HH	NoNoise	2	BeforeTrain	1.126	1	E-NoReverse
29399	46	2	1	HH	Noise	6	BeforeTrain	0.315	2	E-NoReverse
29399	47	2	0	LL	NoNoise	4	BeforeTrain	1.07	1	E-Reverse
29399	48	2	1	HH	NoNoise	3	BeforeTrain	0.714	2	M-NoReverse
29399	49	2	0	LL	NoNoise	2	BeforeTrain	0.826	1	M-Reverse
29399	50	1	0	HL	NoNoise	2	BeforeTrain	0.582	2	E-Reverse
29399	51	1	0	HL	NoNoise	4	BeforeTrain	0.304	2	E-Reverse
29399	52	2	1	HL	NoNoise	6	BeforeTrain	0.527	2	E-NoReverse
29399	53	2	0	HH	Noise	4	BeforeTrain	1.155	1	M-Reverse
29399	54	1	1	HH	Noise	6	BeforeTrain	0.288	1	M-Reverse
29399	55	2	1	HH	NoNoise	2	BeforeTrain	1.578	2	M-Reverse
29399	56	1	1	LL	NoNoise	2	BeforeTrain	0.469	1	M-Reverse
29399	57	2	1	HH	Noise	3	BeforeTrain	0.825	2	M-NoReverse
29399	58	2	1	HL	NoNoise	2	BeforeTrain	2.236	2	E-Reverse
29399	59	2	1	LL	NoNoise	4	BeforeTrain	0.87	2	E-NoReverse
29399	60	2	1	HH	NoNoise	4	BeforeTrain	0.361	2	E-Reverse
29399	61	2	1	LL	NoNoise	6	BeforeTrain	0.57	2	M-NoReverse
29399	62	1	0	HL	NoNoise	2	BeforeTrain	0.378	2	M-Reverse
29399	63	1	1	LL	NoNoise	3	BeforeTrain	0.949	1	E-NoReverse
29399	64	1	1	LL	NoNoise	6	BeforeTrain	0.362	1	M-NoReverse
29399	65	1	1	LL	NoNoise	2	BeforeTrain	0.518	1	E-NoReverse
29399	66	1	0	HL	NoNoise	3	BeforeTrain	0.383	2	E-Reverse
29399	67	2	1	HH	NoNoise	6	BeforeTrain	0.382	2	M-Reverse
29399	68	2	0	HH	Noise	2	BeforeTrain	0.566	1	M-Reverse
29399	69	1	1	HH	Noise	4	BeforeTrain	1.464	1	E-NoReverse
29399	70	1	1	HH	Noise	6	BeforeTrain	2.344	1	M-NoReverse
29399	71	2	1	LL	NoNoise	3	BeforeTrain	0.294	2	M-NoReverse
29399	72	2	1	HH	Noise	3	BeforeTrain	0.473	2	E-Reverse
29399	73	2	1	LL	NoNoise	6	BeforeTrain	0.32	2	E-NoReverse
29399	74	1	1	HH	Noise	6	BeforeTrain	0.738	1	E-NoReverse
29399	75	1	1	HH	NoNoise	6	BeforeTrain	0.669	1	M-NoReverse
29399	76	1	1	HH	NoNoise	4	BeforeTrain	0.389	1	M-NoReverse
29399	77	2	1	HL	NoNoise	3	BeforeTrain	0.506	2	M-NoReverse
29399	78	1	1	HH	Noise	4	BeforeTrain	0.196	1	M-NoReverse
29399	79	2	1	HL	NoNoise	3	BeforeTrain	0.27	2	M-Reverse
29399	80	1	0	HL	NoNoise	2	BeforeTrain	0.641	2	M-NoReverse
29399	81	1	1	LL	NoNoise	4	BeforeTrain	0.289	1	M-NoReverse
29399	82	2	1	HH	Noise	4	BeforeTrain	0.095	2	E-Reverse
29399	83	1	0	HL	NoNoise	6	BeforeTrain	1.159	2	M-NoReverse
29399	84	2	0	HH	Noise	3	BeforeTrain	0.422	1	M-Reverse
29399	85	2	1	HL	NoNoise	4	BeforeTrain	0.376	2	M-NoReverse
29399	86	1	1	HH	Noise	2	BeforeTrain	0.325	1	E-NoReverse
29399	87	2	1	HL	NoNoise	6	BeforeTrain	0.297	2	E-Reverse
29399	88	2	1	HH	Noise	6	BeforeTrain	0.735	2	M-Reverse
29399	89	1	1	HH	Noise	4	BeforeTrain	0.305	1	E-Reverse
29399	90	1	0	HL	NoNoise	3	BeforeTrain	1.086	2	E-NoReverse
29399	91	2	1	HH	NoNoise	4	BeforeTrain	1.969	2	M-Reverse
29399	92	2	1	HH	NoNoise	4	BeforeTrain	1.062	2	E-NoReverse
29399	93	1	1	LL	NoNoise	3	BeforeTrain	0.349	1	E-Reverse
29399	94	1	1	HH	Noise	2	BeforeTrain	0.489	1	M-Reverse
29399	95	1	1	LL	NoNoise	4	BeforeTrain	0.101	1	E-NoReverse
29399	96	1	1	HH	Noise	3	BeforeTrain	0.255	1	E-Reverse
29399	97	2	1	LL	NoNoise	3	BeforeTrain	0.504	2	E-NoReverse
29399	98	1	1	LL	NoNoise	2	BeforeTrain	0.46	1	M-NoReverse
29399	99	1	1	LL	NoNoise	3	BeforeTrain	0.41	1	M-Reverse
29399	100	1	0	HL	NoNoise	4	BeforeTrain	0.546	2	M-Reverse
29399	101	2	1	HH	NoNoise	2	BeforeTrain	0.377	2	E-NoReverse
29399	102	2	1	LL	NoNoise	2	BeforeTrain	0.217	2	E-Reverse
29399	103	2	1	HL	NoNoise	2	BeforeTrain	0.079	2	E-NoReverse
29399	104	1	0	HL	NoNoise	3	BeforeTrain	0.449	2	M-Reverse
29399	105	1	0	HL	NoNoise	3	BeforeTrain	1.766	2	M-NoReverse
29399	106	1	1	HH	NoNoise	4	BeforeTrain	0.458	1	E-NoReverse
29399	107	1	1	HH	Noise	4	BeforeTrain	0.313	1	M-Reverse
29399	108	2	1	HL	NoNoise	6	BeforeTrain	0.197	2	M-NoReverse
29399	109	1	1	HH	NoNoise	3	BeforeTrain	0.212	1	E-Reverse
29399	110	2	1	HL	NoNoise	2	BeforeTrain	0.419	2	M-NoReverse
29399	111	2	1	HH	Noise	6	BeforeTrain	0.579	2	M-NoReverse
29399	112	1	1	HH	NoNoise	3	BeforeTrain	1.013	1	E-NoReverse
29399	113	2	1	HH	Noise	4	BeforeTrain	0.203	2	M-NoReverse
29399	114	1	1	HH	NoNoise	4	BeforeTrain	0.409	1	E-Reverse
29399	115	2	1	HL	NoNoise	2	BeforeTrain	0.351	2	M-Reverse
29399	116	2	1	LL	NoNoise	6	BeforeTrain	0.386	2	E-Reverse
29399	117	2	1	LL	NoNoise	6	BeforeTrain	1.876	2	M-Reverse
29399	118	2	1	HL	NoNoise	4	BeforeTrain	0.601	2	E-NoReverse
29399	119	1	1	LL	NoNoise	6	BeforeTrain	0.345	1	E-NoReverse
29399	120	2	1	HH	NoNoise	6	BeforeTrain	0.317	2	E-NoReverse
29399	121	1	0	HL	NoNoise	2	BeforeTrain	0.375	2	E-NoReverse
29399	122	2	1	HH	NoNoise	3	BeforeTrain	0.514	2	E-NoReverse
29399	123	1	1	HH	NoNoise	6	BeforeTrain	0.317	1	E-Reverse
29399	124	1	1	HH	Noise	6	BeforeTrain	0.381	1	E-Reverse
29399	125	2	1	HL	NoNoise	3	BeforeTrain	0.399	2	E-Reverse
29399	126	2	1	LL	NoNoise	4	BeforeTrain	0.254	2	M-NoReverse
29399	127	1	1	HH	NoNoise	6	BeforeTrain	0.443	1	M-Reverse
29399	128	2	1	LL	NoNoise	3	BeforeTrain	0.623	2	E-Reverse
83150	1	2	1	HH	Noise	3	BeforeTrain	4.265	2	E-NoReverse
83150	2	2	1	HH	Noise	2	BeforeTrain	1.633	2	E-Reverse
83150	3	2	1	HH	Noise	4	BeforeTrain	1.069	2	E-NoReverse
83150	4	2	1	LL	NoNoise	2	BeforeTrain	1.977	2	M-NoReverse
83150	5	1	1	HH	NoNoise	2	BeforeTrain	0.937	1	E-Reverse
83150	6	2	1	HH	NoNoise	4	BeforeTrain	0.956	2	M-NoReverse
83150	7	1	1	HH	NoNoise	3	BeforeTrain	0.676	1	M-NoReverse
83150	8	2	1	HH	NoNoise	3	BeforeTrain	0.978	2	E-Reverse
83150	9	1	1	HH	NoNoise	3	BeforeTrain	0.278	1	M-Reverse
83150	10	2	1	HL	NoNoise	4	BeforeTrain	0.942	2	E-Reverse
83150	11	1	1	LL	NoNoise	3	BeforeTrain	1.035	1	M-NoReverse
83150	12	1	1	LL	NoNoise	2	BeforeTrain	0.895	1	E-Reverse
83150	13	1	1	HH	NoNoise	6	BeforeTrain	0.593	1	E-NoReverse
83150	14	1	0	HL	NoNoise	6	BeforeTrain	0.808	2	M-Reverse
83150	15	2	1	HH	NoNoise	6	BeforeTrain	1.319	2	M-NoReverse
83150	16	1	1	LL	NoNoise	4	BeforeTrain	0.473	1	E-Reverse
83150	17	2	0	LL	NoNoise	4	BeforeTrain	1.469	1	M-Reverse
83150	18	1	1	HH	Noise	2	BeforeTrain	0.483	1	E-Reverse
83150	19	2	0	HH	Noise	6	BeforeTrain	1.872	1	E-Reverse
83150	20	2	0	HH	NoNoise	2	BeforeTrain	0.878	1	M-NoReverse
83150	21	2	1	HH	NoNoise	3	BeforeTrain	0.36	2	M-Reverse
83150	22	2	1	HH	Noise	2	BeforeTrain	0.334	2	M-NoReverse
83150	23	1	1	HH	Noise	3	BeforeTrain	0.171	1	M-NoReverse
83150	24	1	0	HL	NoNoise	4	BeforeTrain	0.412	2	E-NoReverse
83150	25	2	1	HL	NoNoise	6	BeforeTrain	0.744	2	M-Reverse
83150	26	1	1	HH	NoNoise	2	BeforeTrain	0.314	1	M-Reverse
83150	27	2	1	LL	NoNoise	3	BeforeTrain	0.697	2	M-Reverse
83150	28	1	1	HH	Noise	2	BeforeTrain	0.279	1	M-NoReverse
83150	29	2	1	HL	NoNoise	3	BeforeTrain	1.338	2	E-NoReverse
83150	30	2	1	HH	NoNoise	6	BeforeTrain	0.333	2	E-Reverse
83150	31	1	1	LL	NoNoise	6	BeforeTrain	0.436	1	E-Reverse
83150	32	1	1	HH	Noise	3	BeforeTrain	0.699	1	M-Reverse
83150	33	1	1	LL	NoNoise	4	BeforeTrain	0.403	1	M-Reverse
83150	34	2	1	HH	NoNoise	2	BeforeTrain	0.512	2	E-Reverse
83150	35	2	1	HH	Noise	2	BeforeTrain	0.94	2	E-NoReverse
83150	36	2	1	HL	NoNoise	4	BeforeTrain	0.496	2	M-Reverse
83150	37	1	1	HH	NoNoise	2	BeforeTrain	0.62	1	M-NoReverse
83150	38	1	0	HL	NoNoise	6	BeforeTrain	1.059	2	E-Reverse
83150	39	1	1	LL	NoNoise	6	BeforeTrain	0.33	1	M-Reverse
83150	40	1	1	HH	Noise	3	BeforeTrain	0.361	1	E-NoReverse
83150	41	1	0	HL	NoNoise	4	BeforeTrain	0.571	2	M-NoReverse
83150	42	1	0	HL	NoNoise	6	BeforeTrain	1.758	2	E-NoReverse
83150	43	1	1	HH	NoNoise	4	BeforeTrain	0.656	1	M-Reverse
83150	44	2	1	LL	NoNoise	2	BeforeTrain	2.738	2	E-NoReverse
83150	45	1	1	HH	NoNoise	2	BeforeTrain	1.073	1	E-NoReverse
83150	46	2	1	HH	Noise	6	BeforeTrain	1.234	2	E-NoReverse
83150	47	2	1	LL	NoNoise	4	BeforeTrain	0.746	2	E-Reverse
83150	48	2	1	HH	NoNoise	3	BeforeTrain	0.472	2	M-NoReverse
83150	49	2	0	LL	NoNoise	2	BeforeTrain	1.26	1	M-Reverse
83150	50	1	0	HL	NoNoise	2	BeforeTrain	0.402	2	E-Reverse
83150	51	1	0	HL	NoNoise	4	BeforeTrain	0.465	2	E-Reverse
83150	52	2	1	HL	NoNoise	6	BeforeTrain	0.368	2	E-NoReverse
83150	53	2	0	HH	Noise	4	BeforeTrain	1.088	1	M-Reverse
83150	54	1	1	HH	Noise	6	BeforeTrain	1.027	1	M-Reverse
83150	55	2	1	HH	NoNoise	2	BeforeTrain	0.139	2	M-Reverse
83150	56	1	1	LL	NoNoise	2	BeforeTrain	1.423	1	M-Reverse
83150	57	2	1	HH	Noise	3	BeforeTrain	1.77	2	M-NoReverse
83150	58	2	1	HL	NoNoise	2	BeforeTrain	0.389	2	E-Reverse
83150	59	2	1	LL	NoNoise	4	BeforeTrain	0.355	2	E-NoReverse
83150	60	2	1	HH	NoNoise	4	BeforeTrain	0.493	2	E-Reverse
83150	61	2	1	LL	NoNoise	6	BeforeTrain	0.784	2	M-NoReverse
83150	62	1	1	HL	NoNoise	2	BeforeTrain	2.472	1	M-Reverse
83150	63	1	1	LL	NoNoise	3	BeforeTrain	0.299	1	E-NoReverse
83150	64	1	1	LL	NoNoise	6	BeforeTrain	0.288	1	M-NoReverse
83150	65	1	1	LL	NoNoise	2	BeforeTrain	0.291	1	E-NoReverse
83150	66	1	0	HL	NoNoise	3	BeforeTrain	0.401	2	E-Reverse
83150	67	2	1	HH	NoNoise	6	BeforeTrain	0.206	2	M-Reverse
83150	68	2	0	HH	Noise	2	BeforeTrain	1.094	1	M-Reverse
83150	69	1	1	HH	Noise	4	BeforeTrain	0.712	1	E-NoReverse
83150	70	1	1	HH	Noise	6	BeforeTrain	1.454	1	M-NoReverse
83150	71	2	1	LL	NoNoise	3	BeforeTrain	0.245	2	M-NoReverse
83150	72	2	0	HH	Noise	3	BeforeTrain	1.558	1	E-Reverse
83150	73	2	1	LL	NoNoise	6	BeforeTrain	0.35	2	E-NoReverse
83150	74	1	1	HH	Noise	6	BeforeTrain	0.647	1	E-NoReverse
83150	75	1	1	HH	NoNoise	6	BeforeTrain	0.182	1	M-NoReverse
83150	76	1	1	HH	NoNoise	4	BeforeTrain	0.229	1	M-NoReverse
83150	77	2	1	HL	NoNoise	3	BeforeTrain	0.162	2	M-NoReverse
83150	78	1	1	HH	Noise	4	BeforeTrain	0.209	1	M-NoReverse
83150	79	2	1	HL	NoNoise	3	BeforeTrain	1.219	2	M-Reverse
83150	80	1	0	HL	NoNoise	2	BeforeTrain	0.194	2	M-NoReverse
83150	81	1	1	LL	NoNoise	4	BeforeTrain	0.107	1	M-NoReverse
83150	82	2	1	HH	Noise	4	BeforeTrain	0.293	2	E-Reverse
83150	83	1	0	HL	NoNoise	6	BeforeTrain	1.725	2	M-NoReverse
83150	84	2	0	HH	Noise	3	BeforeTrain	1.019	1	M-Reverse
83150	85	2	1	HL	NoNoise	4	BeforeTrain	0.27	2	M-NoReverse
83150	86	1	1	HH	Noise	2	BeforeTrain	0.282	1	E-NoReverse
83150	87	2	1	HL	NoNoise	6	BeforeTrain	0.308	2	E-Reverse
83150	88	2	1	HH	Noise	6	BeforeTrain	0.209	2	M-Reverse
83150	89	1	1	HH	Noise	4	BeforeTrain	0.493	1	E-Reverse
83150	90	1	0	HL	NoNoise	3	BeforeTrain	0.31	2	E-NoReverse
83150	91	2	1	HH	NoNoise	4	BeforeTrain	0.297	2	M-Reverse
83150	92	2	0	HH	NoNoise	4	BeforeTrain	0.431	1	E-NoReverse
83150	93	1	1	LL	NoNoise	3	BeforeTrain	0.353	1	E-Reverse
83150	94	1	1	HH	Noise	2	BeforeTrain	0.985	1	M-Reverse
83150	95	1	1	LL	NoNoise	4	BeforeTrain	0.369	1	E-NoReverse
83150	96	1	1	HH	Noise	3	BeforeTrain	0.365	1	E-Reverse
83150	97	2	1	LL	NoNoise	3	BeforeTrain	0.473	2	E-NoReverse
83150	98	1	1	LL	NoNoise	2	BeforeTrain	0.531	1	M-NoReverse
83150	99	1	1	LL	NoNoise	3	BeforeTrain	0.227	1	M-Reverse
83150	100	1	0	HL	NoNoise	4	BeforeTrain	1.105	2	M-Reverse
83150	101	2	1	HH	NoNoise	2	BeforeTrain	0.412	2	E-NoReverse
83150	102	2	1	LL	NoNoise	2	BeforeTrain	0.364	2	E-Reverse
83150	103	2	1	HL	NoNoise	2	BeforeTrain	0.396	2	E-NoReverse
83150	104	1	1	HL	NoNoise	3	BeforeTrain	0.195	1	M-Reverse
83150	105	1	0	HL	NoNoise	3	BeforeTrain	0.264	2	M-NoReverse
83150	106	1	1	HH	NoNoise	4	BeforeTrain	0.387	1	E-NoReverse
83150	107	1	0	HH	Noise	4	BeforeTrain	0.333	2	M-Reverse
83150	108	2	1	HL	NoNoise	6	BeforeTrain	0.233	2	M-NoReverse
83150	109	1	1	HH	NoNoise	3	BeforeTrain	0.267	1	E-Reverse
83150	110	2	1	HL	NoNoise	2	BeforeTrain	1.212	2	M-NoReverse
83150	111	2	0	HH	Noise	6	BeforeTrain	0.274	1	M-NoReverse
83150	112	1	1	HH	NoNoise	3	BeforeTrain	0.296	1	E-NoReverse
83150	113	2	1	HH	Noise	4	BeforeTrain	0.265	2	M-NoReverse
83150	114	1	1	HH	NoNoise	4	BeforeTrain	0.425	1	E-Reverse
83150	115	2	1	HL	NoNoise	2	BeforeTrain	0.896	2	M-Reverse
83150	116	2	1	LL	NoNoise	6	BeforeTrain	0.458	2	E-Reverse
83150	117	2	1	LL	NoNoise	6	BeforeTrain	0.662	2	M-Reverse
83150	118	2	1	HL	NoNoise	4	BeforeTrain	0.284	2	E-NoReverse
83150	119	1	1	LL	NoNoise	6	BeforeTrain	1.384	1	E-NoReverse
83150	120	2	1	HH	NoNoise	6	BeforeTrain	0.398	2	E-NoReverse
83150	121	1	0	HL	NoNoise	2	BeforeTrain	0.454	2	E-NoReverse
83150	122	2	1	HH	NoNoise	3	BeforeTrain	0.998	2	E-NoReverse
83150	123	1	1	HH	NoNoise	6	BeforeTrain	0.3	1	E-Reverse
83150	124	1	1	HH	Noise	6	BeforeTrain	0.338	1	E-Reverse
83150	125	2	1	HL	NoNoise	3	BeforeTrain	0.334	2	E-Reverse
83150	126	2	1	LL	NoNoise	4	BeforeTrain	0.395	2	M-NoReverse
83150	127	1	1	HH	NoNoise	6	BeforeTrain	1.312	1	M-Reverse
83150	128	2	1	LL	NoNoise	3	BeforeTrain	0.534	2	E-Reverse
84937	1	2	1	HH	Noise	3	BeforeTrain	1.353	2	E-NoReverse
84937	2	2	0	HH	Noise	2	BeforeTrain	1.495	1	E-Reverse
84937	3	2	1	HH	Noise	4	BeforeTrain	0.219	2	E-NoReverse
84937	4	2	1	LL	NoNoise	2	BeforeTrain	0.8	2	M-NoReverse
84937	5	1	1	HH	NoNoise	2	BeforeTrain	0.918	1	E-Reverse
84937	6	2	1	HH	NoNoise	4	BeforeTrain	0.538	2	M-NoReverse
84937	7	1	1	HH	NoNoise	3	BeforeTrain	0.592	1	M-NoReverse
84937	8	2	0	HH	NoNoise	3	BeforeTrain	0.571	1	E-Reverse
84937	9	1	1	HH	NoNoise	3	BeforeTrain	0.437	1	M-Reverse
84937	10	2	1	HL	NoNoise	4	BeforeTrain	0.483	2	E-Reverse
84937	11	1	0	LL	NoNoise	3	BeforeTrain	1.546	2	M-NoReverse
84937	12	1	1	LL	NoNoise	2	BeforeTrain	0.373	1	E-Reverse
84937	13	1	1	HH	NoNoise	6	BeforeTrain	0.306	1	E-NoReverse
84937	14	1	1	HL	NoNoise	6	BeforeTrain	1.498	1	M-Reverse
84937	15	2	1	HH	NoNoise	6	BeforeTrain	0.421	2	M-NoReverse
84937	16	1	1	LL	NoNoise	4	BeforeTrain	0.318	1	E-Reverse
84937	17	2	0	LL	NoNoise	4	BeforeTrain	0.503	1	M-Reverse
84937	18	1	1	HH	Noise	2	BeforeTrain	0.429	1	E-Reverse
84937	19	2	1	HH	Noise	6	BeforeTrain	0.726	2	E-Reverse
84937	20	2	1	HH	NoNoise	2	BeforeTrain	0.303	2	M-NoReverse
84937	21	2	1	HH	NoNoise	3	BeforeTrain	0.646	2	M-Reverse
84937	22	2	1	HH	Noise	2	BeforeTrain	0.419	2	M-NoReverse
84937	23	1	1	HH	Noise	3	BeforeTrain	0.181	1	M-NoReverse
84937	24	1	1	HL	NoNoise	4	BeforeTrain	0.482	1	E-NoReverse
84937	25	2	1	HL	NoNoise	6	BeforeTrain	0.506	2	M-Reverse
84937	26	1	1	HH	NoNoise	2	BeforeTrain	0.324	1	M-Reverse
84937	27	2	0	LL	NoNoise	3	BeforeTrain	0.451	1	M-Reverse
84937	28	1	1	HH	Noise	2	BeforeTrain	0.397	1	M-NoReverse
84937	29	2	1	HL	NoNoise	3	BeforeTrain	1.636	2	E-NoReverse
84937	30	2	1	HH	NoNoise	6	BeforeTrain	1.221	2	E-Reverse
84937	31	1	1	LL	NoNoise	6	BeforeTrain	0.478	1	E-Reverse
84937	32	1	1	HH	Noise	3	BeforeTrain	0.413	1	M-Reverse
84937	33	1	1	LL	NoNoise	4	BeforeTrain	0.374	1	M-Reverse
84937	34	2	0	HH	NoNoise	2	BeforeTrain	0.558	1	E-Reverse
84937	35	2	1	HH	Noise	2	BeforeTrain	0.512	2	E-NoReverse
84937	36	2	1	HL	NoNoise	4	BeforeTrain	0.412	2	M-Reverse
84937	37	1	1	HH	NoNoise	2	BeforeTrain	0.332	1	M-NoReverse
84937	38	1	1	HL	NoNoise	6	BeforeTrain	1.555	1	E-Reverse
84937	39	1	1	LL	NoNoise	6	BeforeTrain	0.409	1	M-Reverse
84937	40	1	1	HH	Noise	3	BeforeTrain	0.394	1	E-NoReverse
84937	41	1	1	HL	NoNoise	4	BeforeTrain	0.46	1	M-NoReverse
84937	42	1	1	HL	NoNoise	6	BeforeTrain	0.473	1	E-NoReverse
84937	43	1	1	HH	NoNoise	4	BeforeTrain	0.267	1	M-Reverse
84937	44	2	1	LL	NoNoise	2	BeforeTrain	2.052	2	E-NoReverse
84937	45	1	1	HH	NoNoise	2	BeforeTrain	0.42	1	E-NoReverse
84937	46	2	1	HH	Noise	6	BeforeTrain	0.464	2	E-NoReverse
84937	47	2	0	LL	NoNoise	4	BeforeTrain	0.534	1	E-Reverse
84937	48	2	1	HH	NoNoise	3	BeforeTrain	0.403	2	M-NoReverse
84937	49	2	0	LL	NoNoise	2	BeforeTrain	0.394	1	M-Reverse
84937	50	1	1	HL	NoNoise	2	BeforeTrain	0.317	1	E-Reverse
84937	51	1	1	HL	NoNoise	4	BeforeTrain	0.465	1	E-Reverse
84937	52	2	1	HL	NoNoise	6	BeforeTrain	0.506	2	E-NoReverse
84937	53	2	0	HH	Noise	4	BeforeTrain	0.418	1	M-Reverse
84937	54	1	1	HH	Noise	6	BeforeTrain	0.4	1	M-Reverse
84937	55	2	0	HH	NoNoise	2	BeforeTrain	1.611	1	M-Reverse
84937	56	1	1	LL	NoNoise	2	BeforeTrain	0.358	1	M-Reverse
84937	57	2	1	HH	Noise	3	BeforeTrain	0.436	2	M-NoReverse
84937	58	2	0	HL	NoNoise	2	BeforeTrain	0.441	1	E-Reverse
84937	59	2	1	LL	NoNoise	4	BeforeTrain	0.475	2	E-NoReverse
84937	60	2	0	HH	NoNoise	4	BeforeTrain	2.117	1	E-Reverse
84937	61	2	1	LL	NoNoise	6	BeforeTrain	0.499	2	M-NoReverse
84937	62	1	1	HL	NoNoise	2	BeforeTrain	0.417	1	M-Reverse
84937	63	1	1	LL	NoNoise	3	BeforeTrain	0.52	1	E-NoReverse
84937	64	1	1	LL	NoNoise	6	BeforeTrain	0.543	1	M-NoReverse
84937	65	1	1	LL	NoNoise	2	BeforeTrain	0.491	1	E-NoReverse
84937	66	1	1	HL	NoNoise	3	BeforeTrain	0.558	1	E-Reverse
84937	67	2	0	HH	NoNoise	6	BeforeTrain	1.296	1	M-Reverse
84937	68	2	0	HH	Noise	2	BeforeTrain	0.383	1	M-Reverse
84937	69	1	1	HH	Noise	4	BeforeTrain	0.66	1	E-NoReverse
84937	70	1	1	HH	Noise	6	BeforeTrain	0.337	1	M-NoReverse
84937	71	2	0	LL	NoNoise	3	BeforeTrain	0.616	1	M-NoReverse
84937	72	2	0	HH	Noise	3	BeforeTrain	0.616	1	E-Reverse
84937	73	2	0	LL	NoNoise	6	BeforeTrain	1.608	1	E-NoReverse
84937	74	1	1	HH	Noise	6	BeforeTrain	0.498	1	E-NoReverse
84937	75	1	1	HH	NoNoise	6	BeforeTrain	0.4	1	M-NoReverse
84937	76	1	1	HH	NoNoise	4	BeforeTrain	0.253	1	M-NoReverse
84937	77	2	1	HL	NoNoise	3	BeforeTrain	5.531	2	M-NoReverse
84937	78	1	1	HH	Noise	4	BeforeTrain	0.342	1	M-NoReverse
84937	79	2	0	HL	NoNoise	3	BeforeTrain	0.492	1	M-Reverse
84937	80	1	1	HL	NoNoise	2	BeforeTrain	0.692	1	M-NoReverse
84937	81	1	1	LL	NoNoise	4	BeforeTrain	0.281	1	M-NoReverse
84937	82	2	0	HH	Noise	4	BeforeTrain	0.43	1	E-Reverse
84937	83	1	1	HL	NoNoise	6	BeforeTrain	0.296	1	M-NoReverse
84937	84	2	0	HH	Noise	3	BeforeTrain	0.259	1	M-Reverse
84937	85	2	0	HL	NoNoise	4	BeforeTrain	0.309	1	M-NoReverse
84937	86	1	1	HH	Noise	2	BeforeTrain	0.494	1	E-NoReverse
84937	87	2	0	HL	NoNoise	6	BeforeTrain	0.794	1	E-Reverse
84937	88	2	0	HH	Noise	6	BeforeTrain	0.513	1	M-Reverse
84937	89	1	1	HH	Noise	4	BeforeTrain	0.425	1	E-Reverse
84937	90	1	1	HL	NoNoise	3	BeforeTrain	0.594	1	E-NoReverse
84937	91	2	0	HH	NoNoise	4	BeforeTrain	0.586	1	M-Reverse
84937	92	2	1	HH	NoNoise	4	BeforeTrain	1.233	2	E-NoReverse
84937	93	1	1	LL	NoNoise	3	BeforeTrain	0.359	1	E-Reverse
84937	94	1	1	HH	Noise	2	BeforeTrain	0.344	1	M-Reverse
84937	95	1	1	LL	NoNoise	4	BeforeTrain	0.587	1	E-NoReverse
84937	96	1	1	HH	Noise	3	BeforeTrain	0.466	1	E-Reverse
84937	97	2	0	LL	NoNoise	3	BeforeTrain	0.918	1	E-NoReverse
84937	98	1	1	LL	NoNoise	2	BeforeTrain	0.46	1	M-NoReverse
84937	99	1	1	LL	NoNoise	3	BeforeTrain	0.332	1	M-Reverse
84937	100	1	1	HL	NoNoise	4	BeforeTrain	0.316	1	M-Reverse
84937	101	2	1	HH	NoNoise	2	BeforeTrain	0.512	2	E-NoReverse
84937	102	2	0	LL	NoNoise	2	BeforeTrain	0.521	1	E-Reverse
84937	103	2	1	HL	NoNoise	2	BeforeTrain	0.432	2	E-NoReverse
84937	104	1	1	HL	NoNoise	3	BeforeTrain	0.129	1	M-Reverse
84937	105	1	1	HL	NoNoise	3	BeforeTrain	0.993	1	M-NoReverse
84937	106	1	1	HH	NoNoise	4	BeforeTrain	0.484	1	E-NoReverse
84937	107	1	1	HH	Noise	4	BeforeTrain	0.334	1	M-Reverse
84937	108	2	1	HL	NoNoise	6	BeforeTrain	0.63	2	M-NoReverse
84937	109	1	1	HH	NoNoise	3	BeforeTrain	0.401	1	E-Reverse
84937	110	2	0	HL	NoNoise	2	BeforeTrain	0.737	1	M-NoReverse
84937	111	2	0	HH	Noise	6	BeforeTrain	0.763	1	M-NoReverse
84937	112	1	1	HH	NoNoise	3	BeforeTrain	0.268	1	E-NoReverse
84937	113	2	1	HH	Noise	4	BeforeTrain	0.349	2	M-NoReverse
84937	114	1	1	HH	NoNoise	4	BeforeTrain	0.421	1	E-Reverse
84937	115	2	0	HL	NoNoise	2	BeforeTrain	0.64	1	M-Reverse
84937	116	2	0	LL	NoNoise	6	BeforeTrain	0.56	1	E-Reverse
84937	117	2	1	LL	NoNoise	6	BeforeTrain	0.654	2	M-Reverse
84937	118	2	1	HL	NoNoise	4	BeforeTrain	0.486	2	E-NoReverse
84937	119	1	1	LL	NoNoise	6	BeforeTrain	0.489	1	E-NoReverse
84937	120	2	1	HH	NoNoise	6	BeforeTrain	0.263	2	E-NoReverse
84937	121	1	1	HL	NoNoise	2	BeforeTrain	0.394	1	E-NoReverse
84937	122	2	1	HH	NoNoise	3	BeforeTrain	0.469	2	E-NoReverse
84937	123	1	1	HH	NoNoise	6	BeforeTrain	0.309	1	E-Reverse
84937	124	1	1	HH	Noise	6	BeforeTrain	0.278	1	E-Reverse
84937	125	2	0	HL	NoNoise	3	BeforeTrain	0.408	1	E-Reverse
84937	126	2	1	LL	NoNoise	4	BeforeTrain	0.32	2	M-NoReverse
84937	127	1	1	HH	NoNoise	6	BeforeTrain	0.283	1	M-Reverse
84937	128	2	0	LL	NoNoise	3	BeforeTrain	0.565	1	E-Reverse
138353	1	2	1	HH	Noise	3	BeforeTrain	1.23	2	E-NoReverse
138353	2	2	1	HH	Noise	2	BeforeTrain	0.756	2	E-Reverse
138353	3	2	1	HH	Noise	4	BeforeTrain	0.871	2	E-NoReverse
138353	4	2	0	LL	NoNoise	2	BeforeTrain	2.81	1	M-NoReverse
138353	5	1	1	HH	NoNoise	2	BeforeTrain	1.975	1	E-Reverse
138353	6	2	1	HH	NoNoise	4	BeforeTrain	1.281	2	M-NoReverse
138353	7	1	1	HH	NoNoise	3	BeforeTrain	1.056	1	M-NoReverse
138353	8	2	0	HH	NoNoise	3	BeforeTrain	1.007	1	E-Reverse
138353	9	1	1	HH	NoNoise	3	BeforeTrain	0.768	1	M-Reverse
138353	10	2	1	HL	NoNoise	4	BeforeTrain	4.799	2	E-Reverse
138353	11	1	1	LL	NoNoise	3	BeforeTrain	14.911	1	M-NoReverse
138353	12	1	1	LL	NoNoise	2	BeforeTrain	0.538	1	E-Reverse
138353	13	1	1	HH	NoNoise	6	BeforeTrain	0.778	1	E-NoReverse
138353	14	1	0	HL	NoNoise	6	BeforeTrain	6.443	2	M-Reverse
138353	15	2	1	HH	NoNoise	6	BeforeTrain	3.429	2	M-NoReverse
138353	16	1	1	LL	NoNoise	4	BeforeTrain	0.828	1	E-Reverse
138353	17	2	0	LL	NoNoise	4	BeforeTrain	2.825	1	M-Reverse
138353	18	1	1	HH	Noise	2	BeforeTrain	0.346	1	E-Reverse
138353	19	2	0	HH	Noise	6	BeforeTrain	1.051	1	E-Reverse
138353	20	2	1	HH	NoNoise	2	BeforeTrain	2.132	2	M-NoReverse
138353	21	2	1	HH	NoNoise	3	BeforeTrain	1.739	2	M-Reverse
138353	22	2	1	HH	Noise	2	BeforeTrain	2.836	2	M-NoReverse
138353	23	1	1	HH	Noise	3	BeforeTrain	1.15	1	M-NoReverse
138353	24	1	0	HL	NoNoise	4	BeforeTrain	2.125	2	E-NoReverse
138353	25	2	1	HL	NoNoise	6	BeforeTrain	4.854	2	M-Reverse
138353	26	1	1	HH	NoNoise	2	BeforeTrain	0.692	1	M-Reverse
138353	27	2	0	LL	NoNoise	3	BeforeTrain	2.363	1	M-Reverse
138353	28	1	1	HH	Noise	2	BeforeTrain	0.834	1	M-NoReverse
138353	29	2	1	HL	NoNoise	3	BeforeTrain	0.792	2	E-NoReverse
138353	30	2	1	HH	NoNoise	6	BeforeTrain	3.229	2	E-Reverse
138353	31	1	1	LL	NoNoise	6	BeforeTrain	0.405	1	E-Reverse
138353	32	1	1	HH	Noise	3	BeforeTrain	1.19	1	M-Reverse
138353	33	1	1	LL	NoNoise	4	BeforeTrain	0.395	1	M-Reverse
138353	34	2	0	HH	NoNoise	2	BeforeTrain	0.616	1	E-Reverse
138353	35	2	1	HH	Noise	2	BeforeTrain	1.354	2	E-NoReverse
138353	36	2	1	HL	NoNoise	4	BeforeTrain	0.706	2	M-Reverse
138353	37	1	1	HH	NoNoise	2	BeforeTrain	0.527	1	M-NoReverse
138353	38	1	0	HL	NoNoise	6	BeforeTrain	1.374	2	E-Reverse
138353	39	1	1	LL	NoNoise	6	BeforeTrain	0.339	1	M-Reverse
138353	40	1	1	HH	Noise	3	BeforeTrain	0.504	1	E-NoReverse
138353	41	1	0	HL	NoNoise	4	BeforeTrain	2.048	2	M-NoReverse
138353	42	1	0	HL	NoNoise	6	BeforeTrain	2.398	2	E-NoReverse
138353	43	1	1	HH	NoNoise	4	BeforeTrain	0.332	1	M-Reverse
138353	44	2	1	LL	NoNoise	2	BeforeTrain	0.619	2	E-NoReverse
138353	45	1	1	HH	NoNoise	2	BeforeTrain	0.3	1	E-NoReverse
138353	46	2	1	HH	Noise	6	BeforeTrain	2.051	2	E-NoReverse
138353	47	2	0	LL	NoNoise	4	BeforeTrain	2.002	1	E-Reverse
138353	48	2	1	HH	NoNoise	3	BeforeTrain	0.394	2	M-NoReverse
138353	49	2	0	LL	NoNoise	2	BeforeTrain	0.348	1	M-Reverse
138353	50	1	0	HL	NoNoise	2	BeforeTrain	0.317	2	E-Reverse
138353	51	1	0	HL	NoNoise	4	BeforeTrain	0.951	2	E-Reverse
138353	52	2	1	HL	NoNoise	6	BeforeTrain	0.788	2	E-NoReverse
138353	53	2	0	HH	Noise	4	BeforeTrain	0.792	1	M-Reverse
138353	54	1	1	HH	Noise	6	BeforeTrain	0.902	1	M-Reverse
138353	55	2	1	HH	NoNoise	2	BeforeTrain	2.966	2	M-Reverse
138353	56	1	1	LL	NoNoise	2	BeforeTrain	1.98	1	M-Reverse
138353	57	2	1	HH	Noise	3	BeforeTrain	4.794	2	M-NoReverse
138353	58	2	1	HL	NoNoise	2	BeforeTrain	2.837	2	E-Reverse
138353	59	2	0	LL	NoNoise	4	BeforeTrain	0.408	1	E-NoReverse
138353	60	2	1	HH	NoNoise	4	BeforeTrain	0.726	2	E-Reverse
138353	61	2	1	LL	NoNoise	6	BeforeTrain	5.066	2	M-NoReverse
138353	62	1	0	HL	NoNoise	2	BeforeTrain	0.755	2	M-Reverse
138353	63	1	1	LL	NoNoise	3	BeforeTrain	0.302	1	E-NoReverse
138353	64	1	1	LL	NoNoise	6	BeforeTrain	0.351	1	M-NoReverse
138353	65	1	1	LL	NoNoise	2	BeforeTrain	0.495	1	E-NoReverse
138353	66	1	0	HL	NoNoise	3	BeforeTrain	2.393	2	E-Reverse
138353	67	2	1	HH	NoNoise	6	BeforeTrain	1.103	2	M-Reverse
138353	68	2	0	HH	Noise	2	BeforeTrain	0.413	1	M-Reverse
138353	69	1	1	HH	Noise	4	BeforeTrain	2.118	1	E-NoReverse
138353	70	1	1	HH	Noise	6	BeforeTrain	0.298	1	M-NoReverse
138353	71	2	1	LL	NoNoise	3	BeforeTrain	0.731	2	M-NoReverse
138353	72	2	0	HH	Noise	3	BeforeTrain	0.402	1	E-Reverse
138353	73	2	1	LL	NoNoise	6	BeforeTrain	0.342	2	E-NoReverse
138353	74	1	1	HH	Noise	6	BeforeTrain	0.331	1	E-NoReverse
138353	75	1	1	HH	NoNoise	6	BeforeTrain	0.341	1	M-NoReverse
138353	76	1	1	HH	NoNoise	4	BeforeTrain	0.373	1	M-NoReverse
138353	77	2	1	HL	NoNoise	3	BeforeTrain	0.943	2	M-NoReverse
138353	78	1	1	HH	Noise	4	BeforeTrain	0.631	1	M-NoReverse
138353	79	2	1	HL	NoNoise	3	BeforeTrain	1.916	2	M-Reverse
138353	80	1	0	HL	NoNoise	2	BeforeTrain	3.385	2	M-NoReverse
138353	81	1	1	LL	NoNoise	4	BeforeTrain	0.304	1	M-NoReverse
138353	82	2	0	HH	Noise	4	BeforeTrain	0.52	1	E-Reverse
138353	83	1	0	HL	NoNoise	6	BeforeTrain	1.812	2	M-NoReverse
138353	84	2	0	HH	Noise	3	BeforeTrain	0.419	1	M-Reverse
138353	85	2	1	HL	NoNoise	4	BeforeTrain	0.321	2	M-NoReverse
138353	86	1	1	HH	Noise	2	BeforeTrain	0.277	1	E-NoReverse
138353	87	2	1	HL	NoNoise	6	BeforeTrain	0.347	2	E-Reverse
138353	88	2	1	HH	Noise	6	BeforeTrain	0.596	2	M-Reverse
138353	89	1	1	HH	Noise	4	BeforeTrain	0.297	1	E-Reverse
138353	90	1	0	HL	NoNoise	3	BeforeTrain	0.408	2	E-NoReverse
138353	91	2	1	HH	NoNoise	4	BeforeTrain	0.941	2	M-Reverse
138353	92	2	1	HH	NoNoise	4	BeforeTrain	0.28	2	E-NoReverse
138353	93	1	1	LL	NoNoise	3	BeforeTrain	0.674	1	E-Reverse
138353	94	1	1	HH	Noise	2	BeforeTrain	1.927	1	M-Reverse
138353	95	1	1	LL	NoNoise	4	BeforeTrain	0.314	1	E-NoReverse
138353	96	1	1	HH	Noise	3	BeforeTrain	2.588	1	E-Reverse
138353	97	2	1	LL	NoNoise	3	BeforeTrain	0.327	2	E-NoReverse
138353	98	1	1	LL	NoNoise	2	BeforeTrain	0.524	1	M-NoReverse
138353	99	1	1	LL	NoNoise	3	BeforeTrain	0.464	1	M-Reverse
138353	100	1	0	HL	NoNoise	4	BeforeTrain	0.333	2	M-Reverse
138353	101	2	1	HH	NoNoise	2	BeforeTrain	0.385	2	E-NoReverse
138353	102	2	1	LL	NoNoise	2	BeforeTrain	0.341	2	E-Reverse
138353	103	2	1	HL	NoNoise	2	BeforeTrain	0.291	2	E-NoReverse
138353	104	1	0	HL	NoNoise	3	BeforeTrain	0.026	2	M-Reverse
138353	105	1	0	HL	NoNoise	3	BeforeTrain	0.642	2	M-NoReverse
138353	106	1	1	HH	NoNoise	4	BeforeTrain	0.409	1	E-NoReverse
138353	107	1	1	HH	Noise	4	BeforeTrain	0.145	1	M-Reverse
138353	108	2	1	HL	NoNoise	6	BeforeTrain	0.361	2	M-NoReverse
138353	109	1	1	HH	NoNoise	3	BeforeTrain	0.247	1	E-Reverse
138353	110	2	1	HL	NoNoise	2	BeforeTrain	0.233	2	M-NoReverse
138353	111	2	1	HH	Noise	6	BeforeTrain	2.701	2	M-NoReverse
138353	112	1	1	HH	NoNoise	3	BeforeTrain	2.608	1	E-NoReverse
138353	113	2	1	HH	Noise	4	BeforeTrain	0.464	2	M-NoReverse
138353	114	1	1	HH	NoNoise	4	BeforeTrain	0.343	1	E-Reverse
138353	115	2	1	HL	NoNoise	2	BeforeTrain	1.349	2	M-Reverse
138353	116	2	0	LL	NoNoise	6	BeforeTrain	1.634	1	E-Reverse
138353	117	2	1	LL	NoNoise	6	BeforeTrain	1.225	2	M-Reverse
138353	118	2	1	HL	NoNoise	4	BeforeTrain	0.3	2	E-NoReverse
138353	119	1	1	LL	NoNoise	6	BeforeTrain	0.272	1	E-NoReverse
138353	120	2	1	HH	NoNoise	6	BeforeTrain	1.127	2	E-NoReverse
138353	121	1	0	HL	NoNoise	2	BeforeTrain	0.282	2	E-NoReverse
138353	122	2	1	HH	NoNoise	3	BeforeTrain	0.649	2	E-NoReverse
138353	123	1	1	HH	NoNoise	6	BeforeTrain	0.281	1	E-Reverse
138353	124	1	1	HH	Noise	6	BeforeTrain	0.355	1	E-Reverse
138353	125	2	1	HL	NoNoise	3	BeforeTrain	0.333	2	E-Reverse
138353	126	2	1	LL	NoNoise	4	BeforeTrain	0.258	2	M-NoReverse
138353	127	1	1	HH	NoNoise	6	BeforeTrain	0.526	1	M-Reverse
138353	128	2	1	LL	NoNoise	3	BeforeTrain	1.467	2	E-Reverse
153676	1	2	1	HH	Noise	3	BeforeTrain	2.335	2	E-NoReverse
153676	2	2	1	HH	Noise	2	BeforeTrain	1.248	2	E-Reverse
153676	3	2	1	HH	Noise	4	BeforeTrain	1.074	2	E-NoReverse
153676	4	2	1	LL	NoNoise	2	BeforeTrain	1.048	2	M-NoReverse
153676	5	1	1	HH	NoNoise	2	BeforeTrain	0.442	1	E-Reverse
153676	6	2	1	HH	NoNoise	4	BeforeTrain	1.762	2	M-NoReverse
153676	7	1	1	HH	NoNoise	3	BeforeTrain	0.338	1	M-NoReverse
153676	8	2	0	HH	NoNoise	3	BeforeTrain	0.956	1	E-Reverse
153676	9	1	1	HH	NoNoise	3	BeforeTrain	0.435	1	M-Reverse
153676	10	2	1	HL	NoNoise	4	BeforeTrain	1.148	2	E-Reverse
153676	11	1	0	LL	NoNoise	3	BeforeTrain	0.406	2	M-NoReverse
153676	12	1	1	LL	NoNoise	2	BeforeTrain	0.913	1	E-Reverse
153676	13	1	1	HH	NoNoise	6	BeforeTrain	0.516	1	E-NoReverse
153676	14	1	1	HL	NoNoise	6	BeforeTrain	0.727	1	M-Reverse
153676	15	2	1	HH	NoNoise	6	BeforeTrain	1.492	2	M-NoReverse
153676	16	1	1	LL	NoNoise	4	BeforeTrain	0.595	1	E-Reverse
153676	17	2	1	LL	NoNoise	4	BeforeTrain	0.695	2	M-Reverse
153676	18	1	1	HH	Noise	2	BeforeTrain	1.01	1	E-Reverse
153676	19	2	0	HH	Noise	6	BeforeTrain	0.668	1	E-Reverse
153676	20	2	1	HH	NoNoise	2	BeforeTrain	0.264	2	M-NoReverse
153676	21	2	1	HH	NoNoise	3	BeforeTrain	3.261	2	M-Reverse
153676	22	2	1	HH	Noise	2	BeforeTrain	2.406	2	M-NoReverse
153676	23	1	1	HH	Noise	3	BeforeTrain	0.283	1	M-NoReverse
153676	24	1	1	HL	NoNoise	4	BeforeTrain	0.287	1	E-NoReverse
153676	25	2	1	HL	NoNoise	6	BeforeTrain	0.277	2	M-Reverse
153676	26	1	1	HH	NoNoise	2	BeforeTrain	0.562	1	M-Reverse
153676	27	2	0	LL	NoNoise	3	BeforeTrain	0.719	1	M-Reverse
153676	28	1	1	HH	Noise	2	BeforeTrain	0.269	1	M-NoReverse
153676	29	2	1	HL	NoNoise	3	BeforeTrain	0.285	2	E-NoReverse
153676	30	2	1	HH	NoNoise	6	BeforeTrain	0.974	2	E-Reverse
153676	31	1	1	LL	NoNoise	6	BeforeTrain	0.381	1	E-Reverse
153676	32	1	1	HH	Noise	3	BeforeTrain	0.32	1	M-Reverse
153676	33	1	1	LL	NoNoise	4	BeforeTrain	0.514	1	M-Reverse
153676	34	2	0	HH	NoNoise	2	BeforeTrain	3.256	1	E-Reverse
153676	35	2	1	HH	Noise	2	BeforeTrain	0.491	2	E-NoReverse
153676	36	2	1	HL	NoNoise	4	BeforeTrain	0.897	2	M-Reverse
153676	37	1	1	HH	NoNoise	2	BeforeTrain	0.571	1	M-NoReverse
153676	38	1	0	HL	NoNoise	6	BeforeTrain	0.406	2	E-Reverse
153676	39	1	1	LL	NoNoise	6	BeforeTrain	0.299	1	M-Reverse
153676	40	1	1	HH	Noise	3	BeforeTrain	0.229	1	E-NoReverse
153676	41	1	0	HL	NoNoise	4	BeforeTrain	2.662	2	M-NoReverse
153676	42	1	1	HL	NoNoise	6	BeforeTrain	0.313	1	E-NoReverse
153676	43	1	1	HH	NoNoise	4	BeforeTrain	3.254	1	M-Reverse
153676	44	2	1	LL	NoNoise	2	BeforeTrain	0.414	2	E-NoReverse
153676	45	1	1	HH	NoNoise	2	BeforeTrain	0.22	1	E-NoReverse
153676	46	2	1	HH	Noise	6	BeforeTrain	0.331	2	E-NoReverse
153676	47	2	1	LL	NoNoise	4	BeforeTrain	3.488	2	E-Reverse
153676	48	2	1	HH	NoNoise	3	BeforeTrain	0.317	2	M-NoReverse
153676	49	2	0	LL	NoNoise	2	BeforeTrain	3.027	1	M-Reverse
153676	50	1	1	HL	NoNoise	2	BeforeTrain	0.486	1	E-Reverse
153676	51	1	1	HL	NoNoise	4	BeforeTrain	0.427	1	E-Reverse
153676	52	2	1	HL	NoNoise	6	BeforeTrain	0.345	2	E-NoReverse
153676	53	2	0	HH	Noise	4	BeforeTrain	0.431	1	M-Reverse
153676	54	1	1	HH	Noise	6	BeforeTrain	0.351	1	M-Reverse
153676	55	2	0	HH	NoNoise	2	BeforeTrain	0.671	1	M-Reverse
153676	56	1	1	LL	NoNoise	2	BeforeTrain	0.339	1	M-Reverse
153676	57	2	1	HH	Noise	3	BeforeTrain	0.429	2	M-NoReverse
153676	58	2	0	HL	NoNoise	2	BeforeTrain	1.125	1	E-Reverse
153676	59	2	1	LL	NoNoise	4	BeforeTrain	0.359	2	E-NoReverse
153676	60	2	1	HH	NoNoise	4	BeforeTrain	1.003	2	E-Reverse
153676	61	2	1	LL	NoNoise	6	BeforeTrain	1.037	2	M-NoReverse
153676	62	1	1	HL	NoNoise	2	BeforeTrain	0.316	1	M-Reverse
153676	63	1	1	LL	NoNoise	3	BeforeTrain	0.271	1	E-NoReverse
153676	64	1	1	LL	NoNoise	6	BeforeTrain	0.407	1	M-NoReverse
153676	65	1	1	LL	NoNoise	2	BeforeTrain	0.37	1	E-NoReverse
153676	66	1	1	HL	NoNoise	3	BeforeTrain	0.167	1	E-Reverse
153676	67	2	1	HH	NoNoise	6	BeforeTrain	0.251	2	M-Reverse
153676	68	2	0	HH	Noise	2	BeforeTrain	0.328	1	M-Reverse
153676	69	1	1	HH	Noise	4	BeforeTrain	0.81	1	E-NoReverse
153676	70	1	1	HH	Noise	6	BeforeTrain	0.611	1	M-NoReverse
153676	71	2	0	LL	NoNoise	3	BeforeTrain	4.209	1	M-NoReverse
153676	72	2	0	HH	Noise	3	BeforeTrain	0.129	1	E-Reverse
153676	73	2	1	LL	NoNoise	6	BeforeTrain	0.693	2	E-NoReverse
153676	74	1	1	HH	Noise	6	BeforeTrain	0.189	1	E-NoReverse
153676	75	1	1	HH	NoNoise	6	BeforeTrain	0.352	1	M-NoReverse
153676	76	1	1	HH	NoNoise	4	BeforeTrain	0.283	1	M-NoReverse
153676	77	2	1	HL	NoNoise	3	BeforeTrain	0.226	2	M-NoReverse
153676	78	1	1	HH	Noise	4	BeforeTrain	0.293	1	M-NoReverse
153676	79	2	0	HL	NoNoise	3	BeforeTrain	0.386	1	M-Reverse
153676	80	1	0	HL	NoNoise	2	BeforeTrain	0.373	2	M-NoReverse
153676	81	1	1	LL	NoNoise	4	BeforeTrain	0.341	1	M-NoReverse
153676	82	2	0	HH	Noise	4	BeforeTrain	1.219	1	E-Reverse
153676	83	1	0	HL	NoNoise	6	BeforeTrain	0.212	2	M-NoReverse
153676	84	2	0	HH	Noise	3	BeforeTrain	0.292	1	M-Reverse
153676	85	2	1	HL	NoNoise	4	BeforeTrain	0.25	2	M-NoReverse
153676	86	1	1	HH	Noise	2	BeforeTrain	0.343	1	E-NoReverse
153676	87	2	0	HL	NoNoise	6	BeforeTrain	0.225	1	E-Reverse
153676	88	2	1	HH	Noise	6	BeforeTrain	0.251	2	M-Reverse
153676	89	1	1	HH	Noise	4	BeforeTrain	0.134	1	E-Reverse
153676	90	1	0	HL	NoNoise	3	BeforeTrain	1.564	2	E-NoReverse
153676	91	2	0	HH	NoNoise	4	BeforeTrain	0.355	1	M-Reverse
153676	92	2	1	HH	NoNoise	4	BeforeTrain	0.272	2	E-NoReverse
153676	93	1	1	LL	NoNoise	3	BeforeTrain	0.184	1	E-Reverse
153676	94	1	1	HH	Noise	2	BeforeTrain	0.307	1	M-Reverse
153676	95	1	1	LL	NoNoise	4	BeforeTrain	1.145	1	E-NoReverse
153676	96	1	1	HH	Noise	3	BeforeTrain	0.299	1	E-Reverse
153676	97	2	0	LL	NoNoise	3	BeforeTrain	0.608	1	E-NoReverse
153676	98	1	1	LL	NoNoise	2	BeforeTrain	1.145	1	M-NoReverse
153676	99	1	1	LL	NoNoise	3	BeforeTrain	0.376	1	M-Reverse
153676	100	1	1	HL	NoNoise	4	BeforeTrain	0.509	1	M-Reverse
153676	101	2	1	HH	NoNoise	2	BeforeTrain	0.26	2	E-NoReverse
153676	102	2	1	LL	NoNoise	2	BeforeTrain	2.085	2	E-Reverse
153676	103	2	1	HL	NoNoise	2	BeforeTrain	0.276	2	E-NoReverse
153676	104	1	0	HL	NoNoise	3	BeforeTrain	0.365	2	M-Reverse
153676	105	1	0	HL	NoNoise	3	BeforeTrain	0.545	2	M-NoReverse
153676	106	1	1	HH	NoNoise	4	BeforeTrain	0.149	1	E-NoReverse
153676	107	1	1	HH	Noise	4	BeforeTrain	0.789	1	M-Reverse
153676	108	2	1	HL	NoNoise	6	BeforeTrain	0.201	2	M-NoReverse
153676	109	1	1	HH	NoNoise	3	BeforeTrain	0.255	1	E-Reverse
153676	110	2	1	HL	NoNoise	2	BeforeTrain	0.854	2	M-NoReverse
153676	111	2	1	HH	Noise	6	BeforeTrain	0.814	2	M-NoReverse
153676	112	1	1	HH	NoNoise	3	BeforeTrain	0.056	1	E-NoReverse
153676	113	2	1	HH	Noise	4	BeforeTrain	0.074	2	M-NoReverse
153676	114	1	1	HH	NoNoise	4	BeforeTrain	0.79	1	E-Reverse
153676	115	2	1	HL	NoNoise	2	BeforeTrain	0.319	2	M-Reverse
153676	116	2	1	LL	NoNoise	6	BeforeTrain	0.275	2	E-Reverse
153676	117	2	1	LL	NoNoise	6	BeforeTrain	1.508	2	M-Reverse
153676	118	2	1	HL	NoNoise	4	BeforeTrain	0.969	2	E-NoReverse
153676	119	1	1	LL	NoNoise	6	BeforeTrain	0.719	1	E-NoReverse
153676	120	2	1	HH	NoNoise	6	BeforeTrain	0.248	2	E-NoReverse
153676	121	1	1	HL	NoNoise	2	BeforeTrain	0.044	1	E-NoReverse
153676	122	2	1	HH	NoNoise	3	BeforeTrain	0.366	2	E-NoReverse
153676	123	1	1	HH	NoNoise	6	BeforeTrain	0.345	1	E-Reverse
153676	124	1	1	HH	Noise	6	BeforeTrain	0.35	1	E-Reverse
153676	125	2	1	HL	NoNoise	3	BeforeTrain	0.387	2	E-Reverse
153676	126	2	1	LL	NoNoise	4	BeforeTrain	0.476	2	M-NoReverse
153676	127	1	1	HH	NoNoise	6	BeforeTrain	0.297	1	M-Reverse
153676	128	2	1	LL	NoNoise	3	BeforeTrain	1.766	2	E-Reverse
159237	1	2	1	HH	Noise	3	BeforeTrain	1.451	2	E-NoReverse
159237	2	2	1	HH	Noise	2	BeforeTrain	1.291	2	E-Reverse
159237	3	2	1	HH	Noise	4	BeforeTrain	1.014	2	E-NoReverse
159237	4	2	1	LL	NoNoise	2	BeforeTrain	2.13	2	M-NoReverse
159237	5	1	1	HH	NoNoise	2	BeforeTrain	0.993	1	E-Reverse
159237	6	2	1	HH	NoNoise	4	BeforeTrain	1.158	2	M-NoReverse
159237	7	1	1	HH	NoNoise	3	BeforeTrain	0.785	1	M-NoReverse
159237	8	2	0	HH	NoNoise	3	BeforeTrain	0.521	1	E-Reverse
159237	9	1	1	HH	NoNoise	3	BeforeTrain	0.615	1	M-Reverse
159237	10	2	1	HL	NoNoise	4	BeforeTrain	1.067	2	E-Reverse
159237	11	1	1	LL	NoNoise	3	BeforeTrain	0.604	1	M-NoReverse
159237	12	1	1	LL	NoNoise	2	BeforeTrain	0.697	1	E-Reverse
159237	13	1	1	HH	NoNoise	6	BeforeTrain	0.674	1	E-NoReverse
159237	14	1	1	HL	NoNoise	6	BeforeTrain	1.259	1	M-Reverse
159237	15	2	1	HH	NoNoise	6	BeforeTrain	0.684	2	M-NoReverse
159237	16	1	1	LL	NoNoise	4	BeforeTrain	0.811	1	E-Reverse
159237	17	2	0	LL	NoNoise	4	BeforeTrain	0.479	1	M-Reverse
159237	18	1	1	HH	Noise	2	BeforeTrain	0.41	1	E-Reverse
159237	19	2	1	HH	Noise	6	BeforeTrain	0.748	2	E-Reverse
159237	20	2	1	HH	NoNoise	2	BeforeTrain	0.711	2	M-NoReverse
159237	21	2	1	HH	NoNoise	3	BeforeTrain	3.208	2	M-Reverse
159237	22	2	1	HH	Noise	2	BeforeTrain	0.286	2	M-NoReverse
159237	23	1	1	HH	Noise	3	BeforeTrain	0.355	1	M-NoReverse
159237	24	1	0	HL	NoNoise	4	BeforeTrain	0.403	2	E-NoReverse
159237	25	2	1	HL	NoNoise	6	BeforeTrain	0.347	2	M-Reverse
159237	26	1	1	HH	NoNoise	2	BeforeTrain	0.725	1	M-Reverse
159237	27	2	0	LL	NoNoise	3	BeforeTrain	0.84	1	M-Reverse
159237	28	1	1	HH	Noise	2	BeforeTrain	0.303	1	M-NoReverse
159237	29	2	1	HL	NoNoise	3	BeforeTrain	0.268	2	E-NoReverse
159237	30	2	1	HH	NoNoise	6	BeforeTrain	1.023	2	E-Reverse
159237	31	1	1	LL	NoNoise	6	BeforeTrain	2.057	1	E-Reverse
159237	32	1	1	HH	Noise	3	BeforeTrain	0.255	1	M-Reverse
159237	33	1	1	LL	NoNoise	4	BeforeTrain	0.297	1	M-Reverse
159237	34	2	0	HH	NoNoise	2	BeforeTrain	0.253	1	E-Reverse
159237	35	2	1	HH	Noise	2	BeforeTrain	0.432	2	E-NoReverse
159237	36	2	1	HL	NoNoise	4	BeforeTrain	0.417	2	M-Reverse
159237	37	1	1	HH	NoNoise	2	BeforeTrain	0.349	1	M-NoReverse
159237	38	1	0	HL	NoNoise	6	BeforeTrain	0.994	2	E-Reverse
159237	39	1	1	LL	NoNoise	6	BeforeTrain	0.34	1	M-Reverse
159237	40	1	1	HH	Noise	3	BeforeTrain	0.378	1	E-NoReverse
159237	41	1	0	HL	NoNoise	4	BeforeTrain	0.5	2	M-NoReverse
159237	42	1	0	HL	NoNoise	6	BeforeTrain	0.332	2	E-NoReverse
159237	43	1	1	HH	NoNoise	4	BeforeTrain	0.305	1	M-Reverse
159237	44	2	0	LL	NoNoise	2	BeforeTrain	0.317	1	E-NoReverse
159237	45	1	1	HH	NoNoise	2	BeforeTrain	0.251	1	E-NoReverse
159237	46	2	1	HH	Noise	6	BeforeTrain	0.26	2	E-NoReverse
159237	47	2	0	LL	NoNoise	4	BeforeTrain	1.348	1	E-Reverse
159237	48	2	1	HH	NoNoise	3	BeforeTrain	0.374	2	M-NoReverse
159237	49	2	0	LL	NoNoise	2	BeforeTrain	0.28	1	M-Reverse
159237	50	1	1	HL	NoNoise	2	BeforeTrain	0.41	1	E-Reverse
159237	51	1	0	HL	NoNoise	4	BeforeTrain	0.22	2	E-Reverse
159237	52	2	1	HL	NoNoise	6	BeforeTrain	0.367	2	E-NoReverse
159237	53	2	0	HH	Noise	4	BeforeTrain	0.712	1	M-Reverse
159237	54	1	1	HH	Noise	6	BeforeTrain	0.323	1	M-Reverse
159237	55	2	1	HH	NoNoise	2	BeforeTrain	0.27	2	M-Reverse
159237	56	1	1	LL	NoNoise	2	BeforeTrain	0.923	1	M-Reverse
159237	57	2	1	HH	Noise	3	BeforeTrain	0.288	2	M-NoReverse
159237	58	2	1	HL	NoNoise	2	BeforeTrain	0.415	2	E-Reverse
159237	59	2	0	LL	NoNoise	4	BeforeTrain	0.265	1	E-NoReverse
159237	60	2	1	HH	NoNoise	4	BeforeTrain	0.331	2	E-Reverse
159237	61	2	0	LL	NoNoise	6	BeforeTrain	0.753	1	M-NoReverse
159237	62	1	0	HL	NoNoise	2	BeforeTrain	0.598	2	M-Reverse
159237	63	1	1	LL	NoNoise	3	BeforeTrain	1.111	1	E-NoReverse
159237	64	1	1	LL	NoNoise	6	BeforeTrain	1.024	1	M-NoReverse
159237	65	1	1	LL	NoNoise	2	BeforeTrain	0.361	1	E-NoReverse
159237	66	1	0	HL	NoNoise	3	BeforeTrain	0.473	2	E-Reverse
159237	67	2	1	HH	NoNoise	6	BeforeTrain	0.347	2	M-Reverse
159237	68	2	0	HH	Noise	2	BeforeTrain	0.791	1	M-Reverse
159237	69	1	1	HH	Noise	4	BeforeTrain	0.287	1	E-NoReverse
159237	70	1	1	HH	Noise	6	BeforeTrain	0.26	1	M-NoReverse
159237	71	2	0	LL	NoNoise	3	BeforeTrain	2.227	3	M-NoReverse
159237	72	2	1	HH	Noise	3	BeforeTrain	0.389	2	E-Reverse
159237	73	2	1	LL	NoNoise	6	BeforeTrain	0.292	2	E-NoReverse
159237	74	1	1	HH	Noise	6	BeforeTrain	0.23	1	E-NoReverse
159237	75	1	1	HH	NoNoise	6	BeforeTrain	0.169	1	M-NoReverse
159237	76	1	1	HH	NoNoise	4	BeforeTrain	1.77	1	M-NoReverse
159237	77	2	1	HL	NoNoise	3	BeforeTrain	0.444	2	M-NoReverse
159237	78	1	1	HH	Noise	4	BeforeTrain	0.237	1	M-NoReverse
159237	79	2	1	HL	NoNoise	3	BeforeTrain	0.322	2	M-Reverse
159237	80	1	0	HL	NoNoise	2	BeforeTrain	0.301	2	M-NoReverse
159237	81	1	1	LL	NoNoise	4	BeforeTrain	0.265	1	M-NoReverse
159237	82	2	1	HH	Noise	4	BeforeTrain	0.205	2	E-Reverse
159237	83	1	0	HL	NoNoise	6	BeforeTrain	0.884	2	M-NoReverse
159237	84	2	0	HH	Noise	3	BeforeTrain	1.189	1	M-Reverse
159237	85	2	1	HL	NoNoise	4	BeforeTrain	0.436	2	M-NoReverse
159237	86	1	1	HH	Noise	2	BeforeTrain	0.171	1	E-NoReverse
159237	87	2	1	HL	NoNoise	6	BeforeTrain	0.757	2	E-Reverse
159237	88	2	1	HH	Noise	6	BeforeTrain	0.222	2	M-Reverse
159237	89	1	1	HH	Noise	4	BeforeTrain	0.257	1	E-Reverse
159237	90	1	0	HL	NoNoise	3	BeforeTrain	0.622	2	E-NoReverse
159237	91	2	1	HH	NoNoise	4	BeforeTrain	0.334	2	M-Reverse
159237	92	2	1	HH	NoNoise	4	BeforeTrain	1.106	2	E-NoReverse
159237	93	1	1	LL	NoNoise	3	BeforeTrain	0.446	1	E-Reverse
159237	94	1	1	HH	Noise	2	BeforeTrain	0.666	1	M-Reverse
159237	95	1	1	LL	NoNoise	4	BeforeTrain	0.66	1	E-NoReverse
159237	96	1	1	HH	Noise	3	BeforeTrain	0.246	1	E-Reverse
159237	97	2	0	LL	NoNoise	3	BeforeTrain	1.472	1	E-NoReverse
159237	98	1	1	LL	NoNoise	2	BeforeTrain	0.228	1	M-NoReverse
159237	99	1	1	LL	NoNoise	3	BeforeTrain	0.063	1	M-Reverse
159237	100	1	0	HL	NoNoise	4	BeforeTrain	0.281	2	M-Reverse
159237	101	2	1	HH	NoNoise	2	BeforeTrain	0.261	2	E-NoReverse
159237	102	2	1	LL	NoNoise	2	BeforeTrain	1.192	2	E-Reverse
159237	103	2	1	HL	NoNoise	2	BeforeTrain	1.517	2	E-NoReverse
159237	104	1	0	HL	NoNoise	3	BeforeTrain	0.03	2	M-Reverse
159237	105	1	0	HL	NoNoise	3	BeforeTrain	1.136	2	M-NoReverse
159237	106	1	1	HH	NoNoise	4	BeforeTrain	0.483	1	E-NoReverse
159237	107	1	1	HH	Noise	4	BeforeTrain	0.511	1	M-Reverse
159237	108	2	1	HL	NoNoise	6	BeforeTrain	1.235	2	M-NoReverse
159237	109	1	1	HH	NoNoise	3	BeforeTrain	0.341	1	E-Reverse
159237	110	2	1	HL	NoNoise	2	BeforeTrain	1.088	2	M-NoReverse
159237	111	2	1	HH	Noise	6	BeforeTrain	0.842	2	M-NoReverse
159237	112	1	1	HH	NoNoise	3	BeforeTrain	0.248	1	E-NoReverse
159237	113	2	1	HH	Noise	4	BeforeTrain	0.928	2	M-NoReverse
159237	114	1	1	HH	NoNoise	4	BeforeTrain	0.127	1	E-Reverse
159237	115	2	1	HL	NoNoise	2	BeforeTrain	0.338	2	M-Reverse
159237	116	2	1	LL	NoNoise	6	BeforeTrain	0.591	2	E-Reverse
159237	117	2	1	LL	NoNoise	6	BeforeTrain	0.598	2	M-Reverse
159237	118	2	1	HL	NoNoise	4	BeforeTrain	0.212	2	E-NoReverse
159237	119	1	1	LL	NoNoise	6	BeforeTrain	0.286	1	E-NoReverse
159237	120	2	1	HH	NoNoise	6	BeforeTrain	0.522	2	E-NoReverse
159237	121	1	0	HL	NoNoise	2	BeforeTrain	0.573	2	E-NoReverse
159237	122	2	1	HH	NoNoise	3	BeforeTrain	0.696	2	E-NoReverse
159237	123	1	1	HH	NoNoise	6	BeforeTrain	0.4	1	E-Reverse
159237	124	1	1	HH	Noise	6	BeforeTrain	0.253	1	E-Reverse
159237	125	2	1	HL	NoNoise	3	BeforeTrain	0.293	2	E-Reverse
159237	126	2	1	LL	NoNoise	4	BeforeTrain	0.594	2	M-NoReverse
159237	127	1	1	HH	NoNoise	6	BeforeTrain	0.08	1	M-Reverse
159237	128	2	1	LL	NoNoise	3	BeforeTrain	0.677	2	E-Reverse
169525	1	2	1	HH	Noise	3	BeforeTrain	1.112	2	E-NoReverse
169525	2	2	0	HH	Noise	2	BeforeTrain	0.887	1	E-Reverse
169525	3	2	1	HH	Noise	4	BeforeTrain	0.419	2	E-NoReverse
169525	4	2	1	LL	NoNoise	2	BeforeTrain	0.538	2	M-NoReverse
169525	5	1	1	HH	NoNoise	2	BeforeTrain	0.427	1	E-Reverse
169525	6	2	1	HH	NoNoise	4	BeforeTrain	0.415	2	M-NoReverse
169525	7	1	1	HH	NoNoise	3	BeforeTrain	0.312	1	M-NoReverse
169525	8	2	0	HH	NoNoise	3	BeforeTrain	0.515	1	E-Reverse
169525	9	1	1	HH	NoNoise	3	BeforeTrain	0.357	1	M-Reverse
169525	10	2	1	HL	NoNoise	4	BeforeTrain	0.347	2	E-Reverse
169525	11	1	1	LL	NoNoise	3	BeforeTrain	0.32	1	M-NoReverse
169525	12	1	1	LL	NoNoise	2	BeforeTrain	0.377	1	E-Reverse
169525	13	1	1	HH	NoNoise	6	BeforeTrain	0.372	1	E-NoReverse
169525	14	1	0	HL	NoNoise	6	BeforeTrain	0.33	2	M-Reverse
169525	15	2	1	HH	NoNoise	6	BeforeTrain	0.351	2	M-NoReverse
169525	16	1	1	LL	NoNoise	4	BeforeTrain	0.296	1	E-Reverse
169525	17	2	0	LL	NoNoise	4	BeforeTrain	0.391	1	M-Reverse
169525	18	1	1	HH	Noise	2	BeforeTrain	0.332	1	E-Reverse
169525	19	2	1	HH	Noise	6	BeforeTrain	0.268	2	E-Reverse
169525	20	2	1	HH	NoNoise	2	BeforeTrain	0.3	2	M-NoReverse
169525	21	2	1	HH	NoNoise	3	BeforeTrain	0.585	2	M-Reverse
169525	22	2	1	HH	Noise	2	BeforeTrain	0.317	2	M-NoReverse
169525	23	1	1	HH	Noise	3	BeforeTrain	0.273	1	M-NoReverse
169525	24	1	0	HL	NoNoise	4	BeforeTrain	0.275	2	E-NoReverse
169525	25	2	1	HL	NoNoise	6	BeforeTrain	0.334	2	M-Reverse
169525	26	1	1	HH	NoNoise	2	BeforeTrain	0.291	1	M-Reverse
169525	27	2	0	LL	NoNoise	3	BeforeTrain	0.321	1	M-Reverse
169525	28	1	1	HH	Noise	2	BeforeTrain	0.36	1	M-NoReverse
169525	29	2	1	HL	NoNoise	3	BeforeTrain	0.358	2	E-NoReverse
169525	30	2	1	HH	NoNoise	6	BeforeTrain	0.35	2	E-Reverse
169525	31	1	1	LL	NoNoise	6	BeforeTrain	0.493	1	E-Reverse
169525	32	1	1	HH	Noise	3	BeforeTrain	0.463	1	M-Reverse
169525	33	1	1	LL	NoNoise	4	BeforeTrain	0.234	1	M-Reverse
169525	34	2	0	HH	NoNoise	2	BeforeTrain	0.559	1	E-Reverse
169525	35	2	1	HH	Noise	2	BeforeTrain	0.376	2	E-NoReverse
169525	36	2	1	HL	NoNoise	4	BeforeTrain	0.202	2	M-Reverse
169525	37	1	1	HH	NoNoise	2	BeforeTrain	0.289	1	M-NoReverse
169525	38	1	0	HL	NoNoise	6	BeforeTrain	0.303	2	E-Reverse
169525	39	1	1	LL	NoNoise	6	BeforeTrain	0.3	1	M-Reverse
169525	40	1	1	HH	Noise	3	BeforeTrain	0.494	1	E-NoReverse
169525	41	1	0	HL	NoNoise	4	BeforeTrain	0.259	2	M-NoReverse
169525	42	1	1	HL	NoNoise	6	BeforeTrain	0.314	1	E-NoReverse
169525	43	1	1	HH	NoNoise	4	BeforeTrain	0.197	1	M-Reverse
169525	44	2	1	LL	NoNoise	2	BeforeTrain	0.312	2	E-NoReverse
169525	45	1	1	HH	NoNoise	2	BeforeTrain	0.148	1	E-NoReverse
169525	46	2	1	HH	Noise	6	BeforeTrain	0.228	2	E-NoReverse
169525	47	2	0	LL	NoNoise	4	BeforeTrain	0.186	1	E-Reverse
169525	48	2	1	HH	NoNoise	3	BeforeTrain	0.304	2	M-NoReverse
169525	49	2	0	LL	NoNoise	2	BeforeTrain	0.277	1	M-Reverse
169525	50	1	1	HL	NoNoise	2	BeforeTrain	0.253	1	E-Reverse
169525	51	1	0	HL	NoNoise	4	BeforeTrain	0.225	2	E-Reverse
169525	52	2	1	HL	NoNoise	6	BeforeTrain	0.194	2	E-NoReverse
169525	53	2	0	HH	Noise	4	BeforeTrain	0.348	1	M-Reverse
169525	54	1	1	HH	Noise	6	BeforeTrain	0.272	1	M-Reverse
169525	55	2	1	HH	NoNoise	2	BeforeTrain	0.294	2	M-Reverse
169525	56	1	1	LL	NoNoise	2	BeforeTrain	0.262	1	M-Reverse
169525	57	2	1	HH	Noise	3	BeforeTrain	0.323	2	M-NoReverse
169525	58	2	0	HL	NoNoise	2	BeforeTrain	0.655	1	E-Reverse
169525	59	2	1	LL	NoNoise	4	BeforeTrain	1.383	2	E-NoReverse
169525	60	2	1	HH	NoNoise	4	BeforeTrain	0.666	2	E-Reverse
169525	61	2	1	LL	NoNoise	6	BeforeTrain	0.287	2	M-NoReverse
169525	62	1	1	HL	NoNoise	2	BeforeTrain	0.279	1	M-Reverse
169525	63	1	1	LL	NoNoise	3	BeforeTrain	0.31	1	E-NoReverse
169525	64	1	1	LL	NoNoise	6	BeforeTrain	0.22	1	M-NoReverse
169525	65	1	1	LL	NoNoise	2	BeforeTrain	0.318	1	E-NoReverse
169525	66	1	0	HL	NoNoise	3	BeforeTrain	2.181	3	E-Reverse
169525	67	2	1	HH	NoNoise	6	BeforeTrain	2.043	2	M-Reverse
169525	68	2	0	HH	Noise	2	BeforeTrain	0.184	1	M-Reverse
169525	69	1	1	HH	Noise	4	BeforeTrain	0.268	1	E-NoReverse
169525	70	1	1	HH	Noise	6	BeforeTrain	0.135	1	M-NoReverse
169525	71	2	0	LL	NoNoise	3	BeforeTrain	0.438	1	M-NoReverse
169525	72	2	1	HH	Noise	3	BeforeTrain	0.2	2	E-Reverse
169525	73	2	1	LL	NoNoise	6	BeforeTrain	0.175	2	E-NoReverse
169525	74	1	0	HH	Noise	6	BeforeTrain	0.078	2	E-NoReverse
169525	75	1	1	HH	NoNoise	6	BeforeTrain	0.253	1	M-NoReverse
169525	76	1	1	HH	NoNoise	4	BeforeTrain	0.283	1	M-NoReverse
169525	77	2	1	HL	NoNoise	3	BeforeTrain	0.274	2	M-NoReverse
169525	78	1	1	HH	Noise	4	BeforeTrain	0.254	1	M-NoReverse
169525	79	2	0	HL	NoNoise	3	BeforeTrain	0.689	3	M-Reverse
169525	80	1	0	HL	NoNoise	2	BeforeTrain	0.263	2	M-NoReverse
169525	81	1	1	LL	NoNoise	4	BeforeTrain	0.256	1	M-NoReverse
169525	82	2	0	HH	Noise	4	BeforeTrain	0.326	3	E-Reverse
169525	83	1	0	HL	NoNoise	6	BeforeTrain	0.302	2	M-NoReverse
169525	84	2	1	HH	Noise	3	BeforeTrain	1.45	2	M-Reverse
169525	85	2	1	HL	NoNoise	4	BeforeTrain	0.242	2	M-NoReverse
169525	86	1	0	HH	Noise	2	BeforeTrain	0.126	2	E-NoReverse
169525	87	2	1	HL	NoNoise	6	BeforeTrain	0.353	2	E-Reverse
169525	88	2	1	HH	Noise	6	BeforeTrain	0.267	2	M-Reverse
169525	89	1	1	HH	Noise	4	BeforeTrain	0.155	1	E-Reverse
169525	90	1	0	HL	NoNoise	3	BeforeTrain	0.326	2	E-NoReverse
169525	91	2	1	HH	NoNoise	4	BeforeTrain	0.273	2	M-Reverse
169525	92	2	1	HH	NoNoise	4	BeforeTrain	0.275	2	E-NoReverse
169525	93	1	1	LL	NoNoise	3	BeforeTrain	0.324	1	E-Reverse
169525	94	1	1	HH	Noise	2	BeforeTrain	0.207	1	M-Reverse
169525	95	1	1	LL	NoNoise	4	BeforeTrain	0.113	1	E-NoReverse
169525	96	1	1	HH	Noise	3	BeforeTrain	0.293	1	E-Reverse
169525	97	2	0	LL	NoNoise	3	BeforeTrain	0.256	1	E-NoReverse
169525	98	1	1	LL	NoNoise	2	BeforeTrain	0.855	1	M-NoReverse
169525	99	1	1	LL	NoNoise	3	BeforeTrain	0.15	1	M-Reverse
169525	100	1	0	HL	NoNoise	4	BeforeTrain	0.204	2	M-Reverse
169525	101	2	1	HH	NoNoise	2	BeforeTrain	0.479	2	E-NoReverse
169525	102	2	1	LL	NoNoise	2	BeforeTrain	0.153	2	E-Reverse
169525	103	2	1	HL	NoNoise	2	BeforeTrain	0.606	2	E-NoReverse
169525	104	1	1	HL	NoNoise	3	BeforeTrain	0.586	1	M-Reverse
169525	105	1	0	HL	NoNoise	3	BeforeTrain	0.291	2	M-NoReverse
169525	106	1	1	HH	NoNoise	4	BeforeTrain	0.239	1	E-NoReverse
169525	107	1	1	HH	Noise	4	BeforeTrain	0.193	1	M-Reverse
169525	108	2	1	HL	NoNoise	6	BeforeTrain	0.284	2	M-NoReverse
169525	109	1	1	HH	NoNoise	3	BeforeTrain	0.146	1	E-Reverse
169525	110	2	1	HL	NoNoise	2	BeforeTrain	1.025	2	M-NoReverse
169525	111	2	1	HH	Noise	6	BeforeTrain	0.575	2	M-NoReverse
169525	112	1	1	HH	NoNoise	3	BeforeTrain	0.183	1	E-NoReverse
169525	113	2	1	HH	Noise	4	BeforeTrain	0.26	2	M-NoReverse
169525	114	1	1	HH	NoNoise	4	BeforeTrain	0.048	1	E-Reverse
169525	115	2	1	HL	NoNoise	2	BeforeTrain	0.22	2	M-Reverse
169525	116	2	1	LL	NoNoise	6	BeforeTrain	0.236	2	E-Reverse
169525	117	2	0	LL	NoNoise	6	BeforeTrain	0.443	1	M-Reverse
169525	118	2	1	HL	NoNoise	4	BeforeTrain	0.691	2	E-NoReverse
169525	119	1	1	LL	NoNoise	6	BeforeTrain	0.201	1	E-NoReverse
169525	120	2	1	HH	NoNoise	6	BeforeTrain	0.566	2	E-NoReverse
169525	121	1	0	HL	NoNoise	2	BeforeTrain	1.2	2	E-NoReverse
169525	122	2	1	HH	NoNoise	3	BeforeTrain	0.256	2	E-NoReverse
169525	123	1	1	HH	NoNoise	6	BeforeTrain	0.447	1	E-Reverse
169525	124	1	1	HH	Noise	6	BeforeTrain	0.178	1	E-Reverse
169525	125	2	0	HL	NoNoise	3	BeforeTrain	0.038	1	E-Reverse
169525	126	2	1	LL	NoNoise	4	BeforeTrain	0.326	2	M-NoReverse
169525	127	1	1	HH	NoNoise	6	BeforeTrain	0.285	1	M-Reverse
169525	128	2	1	LL	NoNoise	3	BeforeTrain	0.303	2	E-Reverse
176253	1	2	1	HH	Noise	3	BeforeTrain	1.16	2	E-NoReverse
176253	2	2	0	HH	Noise	2	BeforeTrain	1.244	1	E-Reverse
176253	3	2	1	HH	Noise	4	BeforeTrain	1.425	2	E-NoReverse
176253	4	2	1	LL	NoNoise	2	BeforeTrain	0.827	2	M-NoReverse
176253	5	1	1	HH	NoNoise	2	BeforeTrain	0.957	1	E-Reverse
176253	6	2	1	HH	NoNoise	4	BeforeTrain	0.827	2	M-NoReverse
176253	7	1	1	HH	NoNoise	3	BeforeTrain	0.73	1	M-NoReverse
176253	8	2	1	HH	NoNoise	3	BeforeTrain	0.795	2	E-Reverse
176253	9	1	1	HH	NoNoise	3	BeforeTrain	0.79	1	M-Reverse
176253	10	2	1	HL	NoNoise	4	BeforeTrain	0.786	2	E-Reverse
176253	11	1	1	LL	NoNoise	3	BeforeTrain	1.089	1	M-NoReverse
176253	12	1	1	LL	NoNoise	2	BeforeTrain	0.289	1	E-Reverse
176253	13	1	1	HH	NoNoise	6	BeforeTrain	0.736	1	E-NoReverse
176253	14	1	1	HL	NoNoise	6	BeforeTrain	0.482	1	M-Reverse
176253	15	2	1	HH	NoNoise	6	BeforeTrain	0.357	2	M-NoReverse
176253	16	1	1	LL	NoNoise	4	BeforeTrain	0.7	1	E-Reverse
176253	17	2	0	LL	NoNoise	4	BeforeTrain	0.313	1	M-Reverse
176253	18	1	1	HH	Noise	2	BeforeTrain	0.012	1	E-Reverse
176253	19	2	1	HH	Noise	6	BeforeTrain	0.217	2	E-Reverse
176253	20	2	1	HH	NoNoise	2	BeforeTrain	0.628	2	M-NoReverse
176253	21	2	0	HH	NoNoise	3	BeforeTrain	1.121	1	M-Reverse
176253	22	2	1	HH	Noise	2	BeforeTrain	0.761	2	M-NoReverse
176253	23	1	1	HH	Noise	3	BeforeTrain	0.094	1	M-NoReverse
176253	24	1	0	HL	NoNoise	4	BeforeTrain	0.472	2	E-NoReverse
176253	25	2	1	HL	NoNoise	6	BeforeTrain	1.184	2	M-Reverse
176253	26	1	1	HH	NoNoise	2	BeforeTrain	0.38	1	M-Reverse
176253	27	2	0	LL	NoNoise	3	BeforeTrain	1.326	1	M-Reverse
176253	28	1	1	HH	Noise	2	BeforeTrain	0.098	1	M-NoReverse
176253	29	2	1	HL	NoNoise	3	BeforeTrain	0.323	2	E-NoReverse
176253	30	2	1	HH	NoNoise	6	BeforeTrain	0.335	2	E-Reverse
176253	31	1	1	LL	NoNoise	6	BeforeTrain	0.063	1	E-Reverse
176253	32	1	1	HH	Noise	3	BeforeTrain	0.075	1	M-Reverse
176253	33	1	1	LL	NoNoise	4	BeforeTrain	0.313	1	M-Reverse
176253	34	2	0	HH	NoNoise	2	BeforeTrain	1.936	3	E-Reverse
176253	35	2	1	HH	Noise	2	BeforeTrain	1.679	2	E-NoReverse
176253	36	2	1	HL	NoNoise	4	BeforeTrain	0.486	2	M-Reverse
176253	37	1	1	HH	NoNoise	2	BeforeTrain	0.366	1	M-NoReverse
176253	38	1	0	HL	NoNoise	6	BeforeTrain	0.327	2	E-Reverse
176253	39	1	1	LL	NoNoise	6	BeforeTrain	0.339	1	M-Reverse
176253	40	1	0	HH	Noise	3	BeforeTrain	1.029	3	E-NoReverse
176253	41	1	0	HL	NoNoise	4	BeforeTrain	0.516	2	M-NoReverse
176253	42	1	0	HL	NoNoise	6	BeforeTrain	0.385	2	E-NoReverse
176253	43	1	1	HH	NoNoise	4	BeforeTrain	0.368	1	M-Reverse
176253	44	2	1	LL	NoNoise	2	BeforeTrain	0.672	2	E-NoReverse
176253	45	1	1	HH	NoNoise	2	BeforeTrain	0.812	1	E-NoReverse
176253	46	2	1	HH	Noise	6	BeforeTrain	0.367	2	E-NoReverse
176253	47	2	1	LL	NoNoise	4	BeforeTrain	1.276	2	E-Reverse
176253	48	2	1	HH	NoNoise	3	BeforeTrain	0.316	2	M-NoReverse
176253	49	2	0	LL	NoNoise	2	BeforeTrain	0.157	1	M-Reverse
176253	50	1	1	HL	NoNoise	2	BeforeTrain	0.254	1	E-Reverse
176253	51	1	1	HL	NoNoise	4	BeforeTrain	0.892	1	E-Reverse
176253	52	2	1	HL	NoNoise	6	BeforeTrain	0.436	2	E-NoReverse
176253	53	2	1	HH	Noise	4	BeforeTrain	0.568	2	M-Reverse
176253	54	1	1	HH	Noise	6	BeforeTrain	0.327	1	M-Reverse
176253	55	2	1	HH	NoNoise	2	BeforeTrain	0.62	2	M-Reverse
176253	56	1	1	LL	NoNoise	2	BeforeTrain	0.318	1	M-Reverse
176253	57	2	1	HH	Noise	3	BeforeTrain	0.384	2	M-NoReverse
176253	58	2	0	HL	NoNoise	2	BeforeTrain	0.379	1	E-Reverse
176253	59	2	1	LL	NoNoise	4	BeforeTrain	0.778	2	E-NoReverse
176253	60	2	1	HH	NoNoise	4	BeforeTrain	0.354	2	E-Reverse
176253	61	2	1	LL	NoNoise	6	BeforeTrain	0.653	2	M-NoReverse
176253	62	1	0	HL	NoNoise	2	BeforeTrain	0.297	2	M-Reverse
176253	63	1	1	LL	NoNoise	3	BeforeTrain	0.392	1	E-NoReverse
176253	64	1	1	LL	NoNoise	6	BeforeTrain	0.353	1	M-NoReverse
176253	65	1	1	LL	NoNoise	2	BeforeTrain	NA	1	E-NoReverse
176253	66	1	0	HL	NoNoise	3	BeforeTrain	0.581	2	E-Reverse
176253	67	2	1	HH	NoNoise	6	BeforeTrain	0.309	2	M-Reverse
176253	68	2	1	HH	Noise	2	BeforeTrain	0.427	2	M-Reverse
176253	69	1	0	HH	Noise	4	BeforeTrain	0.227	2	E-NoReverse
176253	70	1	1	HH	Noise	6	BeforeTrain	0.447	1	M-NoReverse
176253	71	2	1	LL	NoNoise	3	BeforeTrain	0.291	2	M-NoReverse
176253	72	2	1	HH	Noise	3	BeforeTrain	0.285	2	E-Reverse
176253	73	2	1	LL	NoNoise	6	BeforeTrain	0.298	2	E-NoReverse
176253	74	1	0	HH	Noise	6	BeforeTrain	1.094	2	E-NoReverse
176253	75	1	1	HH	NoNoise	6	BeforeTrain	0.334	1	M-NoReverse
176253	76	1	1	HH	NoNoise	4	BeforeTrain	0.432	1	M-NoReverse
176253	77	2	1	HL	NoNoise	3	BeforeTrain	0.294	2	M-NoReverse
176253	78	1	1	HH	Noise	4	BeforeTrain	0.5	1	M-NoReverse
176253	79	2	1	HL	NoNoise	3	BeforeTrain	0.418	2	M-Reverse
176253	80	1	0	HL	NoNoise	2	BeforeTrain	0.817	2	M-NoReverse
176253	81	1	1	LL	NoNoise	4	BeforeTrain	1.803	1	M-NoReverse
176253	82	2	1	HH	Noise	4	BeforeTrain	0.133	2	E-Reverse
176253	83	1	1	HL	NoNoise	6	BeforeTrain	0.475	1	M-NoReverse
176253	84	2	0	HH	Noise	3	BeforeTrain	1.395	3	M-Reverse
176253	85	2	1	HL	NoNoise	4	BeforeTrain	1.107	2	M-NoReverse
176253	86	1	1	HH	Noise	2	BeforeTrain	0.103	1	E-NoReverse
176253	87	2	1	HL	NoNoise	6	BeforeTrain	0.298	2	E-Reverse
176253	88	2	1	HH	Noise	6	BeforeTrain	0.504	2	M-Reverse
176253	89	1	1	HH	Noise	4	BeforeTrain	0.198	1	E-Reverse
176253	90	1	1	HL	NoNoise	3	BeforeTrain	0.419	1	E-NoReverse
176253	91	2	1	HH	NoNoise	4	BeforeTrain	0.372	2	M-Reverse
176253	92	2	1	HH	NoNoise	4	BeforeTrain	0.738	2	E-NoReverse
176253	93	1	1	LL	NoNoise	3	BeforeTrain	1.912	1	E-Reverse
176253	94	1	1	HH	Noise	2	BeforeTrain	0.351	1	M-Reverse
176253	95	1	1	LL	NoNoise	4	BeforeTrain	0.29	1	E-NoReverse
176253	96	1	1	HH	Noise	3	BeforeTrain	0.346	1	E-Reverse
176253	97	2	1	LL	NoNoise	3	BeforeTrain	0.375	2	E-NoReverse
176253	98	1	1	LL	NoNoise	2	BeforeTrain	0.072	1	M-NoReverse
176253	99	1	1	LL	NoNoise	3	BeforeTrain	0.127	1	M-Reverse
176253	100	1	0	HL	NoNoise	4	BeforeTrain	1.739	2	M-Reverse
176253	101	2	1	HH	NoNoise	2	BeforeTrain	0.265	2	E-NoReverse
176253	102	2	1	LL	NoNoise	2	BeforeTrain	0.434	2	E-Reverse
176253	103	2	1	HL	NoNoise	2	BeforeTrain	0.582	2	E-NoReverse
176253	104	1	0	HL	NoNoise	3	BeforeTrain	2.051	2	M-Reverse
176253	105	1	0	HL	NoNoise	3	BeforeTrain	0.424	2	M-NoReverse
176253	106	1	1	HH	NoNoise	4	BeforeTrain	0.32	1	E-NoReverse
176253	107	1	1	HH	Noise	4	BeforeTrain	0.099	1	M-Reverse
176253	108	2	1	HL	NoNoise	6	BeforeTrain	0.351	2	M-NoReverse
176253	109	1	1	HH	NoNoise	3	BeforeTrain	0.309	1	E-Reverse
176253	110	2	1	HL	NoNoise	2	BeforeTrain	0.164	2	M-NoReverse
176253	111	2	1	HH	Noise	6	BeforeTrain	0.303	2	M-NoReverse
176253	112	1	1	HH	NoNoise	3	BeforeTrain	0.311	1	E-NoReverse
176253	113	2	1	HH	Noise	4	BeforeTrain	0.334	2	M-NoReverse
176253	114	1	1	HH	NoNoise	4	BeforeTrain	0.564	1	E-Reverse
176253	115	2	1	HL	NoNoise	2	BeforeTrain	0.189	2	M-Reverse
176253	116	2	1	LL	NoNoise	6	BeforeTrain	1.146	2	E-Reverse
176253	117	2	0	LL	NoNoise	6	BeforeTrain	0.957	1	M-Reverse
176253	118	2	1	HL	NoNoise	4	BeforeTrain	1.911	2	E-NoReverse
176253	119	1	1	LL	NoNoise	6	BeforeTrain	0.112	1	E-NoReverse
176253	120	2	1	HH	NoNoise	6	BeforeTrain	0.299	2	E-NoReverse
176253	121	1	0	HL	NoNoise	2	BeforeTrain	0.472	2	E-NoReverse
176253	122	2	1	HH	NoNoise	3	BeforeTrain	0.292	2	E-NoReverse
176253	123	1	1	HH	NoNoise	6	BeforeTrain	0.384	1	E-Reverse
176253	124	1	1	HH	Noise	6	BeforeTrain	0.338	1	E-Reverse
176253	125	2	0	HL	NoNoise	3	BeforeTrain	0.397	1	E-Reverse
176253	126	2	1	LL	NoNoise	4	BeforeTrain	0.438	2	M-NoReverse
176253	127	1	1	HH	NoNoise	6	BeforeTrain	0.439	1	M-Reverse
176253	128	2	1	LL	NoNoise	3	BeforeTrain	0.663	2	E-Reverse
204357	1	2	1	HH	Noise	3	BeforeTrain	1.088	2	E-NoReverse
204357	2	2	1	HH	Noise	2	BeforeTrain	0.556	2	E-Reverse
204357	3	2	1	HH	Noise	4	BeforeTrain	0.632	2	E-NoReverse
204357	4	2	1	LL	NoNoise	2	BeforeTrain	3.533	2	M-NoReverse
204357	5	1	1	HH	NoNoise	2	BeforeTrain	0.814	1	E-Reverse
204357	6	2	1	HH	NoNoise	4	BeforeTrain	2.078	2	M-NoReverse
204357	7	1	1	HH	NoNoise	3	BeforeTrain	0.775	1	M-NoReverse
204357	8	2	1	HH	NoNoise	3	BeforeTrain	1.038	2	E-Reverse
204357	9	1	1	HH	NoNoise	3	BeforeTrain	0.524	1	M-Reverse
204357	10	2	1	HL	NoNoise	4	BeforeTrain	0.584	2	E-Reverse
204357	11	1	0	LL	NoNoise	3	BeforeTrain	0.907	2	M-NoReverse
204357	12	1	1	LL	NoNoise	2	BeforeTrain	0.58	1	E-Reverse
204357	13	1	1	HH	NoNoise	6	BeforeTrain	0.766	1	E-NoReverse
204357	14	1	0	HL	NoNoise	6	BeforeTrain	0.655	2	M-Reverse
204357	15	2	1	HH	NoNoise	6	BeforeTrain	0.537	2	M-NoReverse
204357	16	1	1	LL	NoNoise	4	BeforeTrain	4.54	1	E-Reverse
204357	17	2	1	LL	NoNoise	4	BeforeTrain	0.551	2	M-Reverse
204357	18	1	1	HH	Noise	2	BeforeTrain	0.908	1	E-Reverse
204357	19	2	1	HH	Noise	6	BeforeTrain	1.105	2	E-Reverse
204357	20	2	1	HH	NoNoise	2	BeforeTrain	0.344	2	M-NoReverse
204357	21	2	1	HH	NoNoise	3	BeforeTrain	0.5	2	M-Reverse
204357	22	2	0	HH	Noise	2	BeforeTrain	0.947	1	M-NoReverse
204357	23	1	1	HH	Noise	3	BeforeTrain	0.591	1	M-NoReverse
204357	24	1	0	HL	NoNoise	4	BeforeTrain	1.137	2	E-NoReverse
204357	25	2	1	HL	NoNoise	6	BeforeTrain	0.84	2	M-Reverse
204357	26	1	1	HH	NoNoise	2	BeforeTrain	0.544	1	M-Reverse
204357	27	2	0	LL	NoNoise	3	BeforeTrain	1.554	1	M-Reverse
204357	28	1	1	HH	Noise	2	BeforeTrain	0.31	1	M-NoReverse
204357	29	2	1	HL	NoNoise	3	BeforeTrain	0.871	2	E-NoReverse
204357	30	2	1	HH	NoNoise	6	BeforeTrain	0.405	2	E-Reverse
204357	31	1	1	LL	NoNoise	6	BeforeTrain	0.686	1	E-Reverse
204357	32	1	1	HH	Noise	3	BeforeTrain	1.36	1	M-Reverse
204357	33	1	1	LL	NoNoise	4	BeforeTrain	0.617	1	M-Reverse
204357	34	2	1	HH	NoNoise	2	BeforeTrain	0.855	2	E-Reverse
204357	35	2	1	HH	Noise	2	BeforeTrain	0.501	2	E-NoReverse
204357	36	2	1	HL	NoNoise	4	BeforeTrain	0.467	2	M-Reverse
204357	37	1	1	HH	NoNoise	2	BeforeTrain	0.361	1	M-NoReverse
204357	38	1	0	HL	NoNoise	6	BeforeTrain	0.423	2	E-Reverse
204357	39	1	1	LL	NoNoise	6	BeforeTrain	0.423	1	M-Reverse
204357	40	1	1	HH	Noise	3	BeforeTrain	1.077	1	E-NoReverse
204357	41	1	0	HL	NoNoise	4	BeforeTrain	2.224	2	M-NoReverse
204357	42	1	0	HL	NoNoise	6	BeforeTrain	0.772	2	E-NoReverse
204357	43	1	1	HH	NoNoise	4	BeforeTrain	0.409	1	M-Reverse
204357	44	2	0	LL	NoNoise	2	BeforeTrain	0.563	1	E-NoReverse
204357	45	1	1	HH	NoNoise	2	BeforeTrain	0.324	1	E-NoReverse
204357	46	2	1	HH	Noise	6	BeforeTrain	0.357	2	E-NoReverse
204357	47	2	0	LL	NoNoise	4	BeforeTrain	2.268	1	E-Reverse
204357	48	2	1	HH	NoNoise	3	BeforeTrain	0.811	2	M-NoReverse
204357	49	2	0	LL	NoNoise	2	BeforeTrain	0.407	1	M-Reverse
204357	50	1	0	HL	NoNoise	2	BeforeTrain	0.299	2	E-Reverse
204357	51	1	1	HL	NoNoise	4	BeforeTrain	0.648	1	E-Reverse
204357	52	2	1	HL	NoNoise	6	BeforeTrain	0.477	2	E-NoReverse
204357	53	2	0	HH	Noise	4	BeforeTrain	0.498	1	M-Reverse
204357	54	1	1	HH	Noise	6	BeforeTrain	0.411	1	M-Reverse
204357	55	2	1	HH	NoNoise	2	BeforeTrain	0.397	2	M-Reverse
204357	56	1	1	LL	NoNoise	2	BeforeTrain	0.349	1	M-Reverse
204357	57	2	1	HH	Noise	3	BeforeTrain	0.402	2	M-NoReverse
204357	58	2	1	HL	NoNoise	2	BeforeTrain	0.526	2	E-Reverse
204357	59	2	1	LL	NoNoise	4	BeforeTrain	0.374	2	E-NoReverse
204357	60	2	1	HH	NoNoise	4	BeforeTrain	1.031	2	E-Reverse
204357	61	2	1	LL	NoNoise	6	BeforeTrain	1.379	2	M-NoReverse
204357	62	1	0	HL	NoNoise	2	BeforeTrain	4.838	2	M-Reverse
204357	63	1	1	LL	NoNoise	3	BeforeTrain	0.447	1	E-NoReverse
204357	64	1	1	LL	NoNoise	6	BeforeTrain	0.67	1	M-NoReverse
204357	65	1	1	LL	NoNoise	2	BeforeTrain	0.03	1	E-NoReverse
204357	66	1	0	HL	NoNoise	3	BeforeTrain	0.829	2	E-Reverse
204357	67	2	1	HH	NoNoise	6	BeforeTrain	0.356	2	M-Reverse
204357	68	2	1	HH	Noise	2	BeforeTrain	3.746	2	M-Reverse
204357	69	1	0	HH	Noise	4	BeforeTrain	0.782	2	E-NoReverse
204357	70	1	1	HH	Noise	6	BeforeTrain	0.329	1	M-NoReverse
204357	71	2	0	LL	NoNoise	3	BeforeTrain	1.822	1	M-NoReverse
204357	72	2	1	HH	Noise	3	BeforeTrain	0.501	2	E-Reverse
204357	73	2	1	LL	NoNoise	6	BeforeTrain	1.687	2	E-NoReverse
204357	74	1	1	HH	Noise	6	BeforeTrain	0.519	1	E-NoReverse
204357	75	1	1	HH	NoNoise	6	BeforeTrain	0.405	1	M-NoReverse
204357	76	1	1	HH	NoNoise	4	BeforeTrain	0.443	1	M-NoReverse
204357	77	2	1	HL	NoNoise	3	BeforeTrain	1.616	2	M-NoReverse
204357	78	1	1	HH	Noise	4	BeforeTrain	0.213	1	M-NoReverse
204357	79	2	0	HL	NoNoise	3	BeforeTrain	0.599	1	M-Reverse
204357	80	1	0	HL	NoNoise	2	BeforeTrain	0.378	2	M-NoReverse
204357	81	1	1	LL	NoNoise	4	BeforeTrain	0.301	1	M-NoReverse
204357	82	2	0	HH	Noise	4	BeforeTrain	0.635	1	E-Reverse
204357	83	1	0	HL	NoNoise	6	BeforeTrain	0.379	2	M-NoReverse
204357	84	2	1	HH	Noise	3	BeforeTrain	0.693	2	M-Reverse
204357	85	2	1	HL	NoNoise	4	BeforeTrain	0.621	2	M-NoReverse
204357	86	1	1	HH	Noise	2	BeforeTrain	0.462	1	E-NoReverse
204357	87	2	1	HL	NoNoise	6	BeforeTrain	0.828	2	E-Reverse
204357	88	2	1	HH	Noise	6	BeforeTrain	0.711	2	M-Reverse
204357	89	1	1	HH	Noise	4	BeforeTrain	0.352	1	E-Reverse
204357	90	1	1	HL	NoNoise	3	BeforeTrain	0.909	1	E-NoReverse
204357	91	2	0	HH	NoNoise	4	BeforeTrain	1.986	1	M-Reverse
204357	92	2	1	HH	NoNoise	4	BeforeTrain	0.375	2	E-NoReverse
204357	93	1	1	LL	NoNoise	3	BeforeTrain	0.498	1	E-Reverse
204357	94	1	1	HH	Noise	2	BeforeTrain	0.414	1	M-Reverse
204357	95	1	1	LL	NoNoise	4	BeforeTrain	0.683	1	E-NoReverse
204357	96	1	1	HH	Noise	3	BeforeTrain	0.588	1	E-Reverse
204357	97	2	1	LL	NoNoise	3	BeforeTrain	1.128	2	E-NoReverse
204357	98	1	1	LL	NoNoise	2	BeforeTrain	0.431	1	M-NoReverse
204357	99	1	1	LL	NoNoise	3	BeforeTrain	0.612	1	M-Reverse
204357	100	1	1	HL	NoNoise	4	BeforeTrain	1.885	1	M-Reverse
204357	101	2	1	HH	NoNoise	2	BeforeTrain	0.476	2	E-NoReverse
204357	102	2	1	LL	NoNoise	2	BeforeTrain	0.372	2	E-Reverse
204357	103	2	0	HL	NoNoise	2	BeforeTrain	1.574	1	E-NoReverse
204357	104	1	1	HL	NoNoise	3	BeforeTrain	0.388	1	M-Reverse
204357	105	1	1	HL	NoNoise	3	BeforeTrain	0.464	1	M-NoReverse
204357	106	1	1	HH	NoNoise	4	BeforeTrain	0.577	1	E-NoReverse
204357	107	1	1	HH	Noise	4	BeforeTrain	0.4	1	M-Reverse
204357	108	2	0	HL	NoNoise	6	BeforeTrain	3.296	1	M-NoReverse
204357	109	1	1	HH	NoNoise	3	BeforeTrain	0.484	1	E-Reverse
204357	110	2	1	HL	NoNoise	2	BeforeTrain	0.796	2	M-NoReverse
204357	111	2	1	HH	Noise	6	BeforeTrain	0.423	2	M-NoReverse
204357	112	1	1	HH	NoNoise	3	BeforeTrain	0.549	1	E-NoReverse
204357	113	2	1	HH	Noise	4	BeforeTrain	0.379	2	M-NoReverse
204357	114	1	1	HH	NoNoise	4	BeforeTrain	0.53	1	E-Reverse
204357	115	2	1	HL	NoNoise	2	BeforeTrain	0.518	2	M-Reverse
204357	116	2	1	LL	NoNoise	6	BeforeTrain	0.425	2	E-Reverse
204357	117	2	0	LL	NoNoise	6	BeforeTrain	0.541	1	M-Reverse
204357	118	2	1	HL	NoNoise	4	BeforeTrain	0.483	2	E-NoReverse
204357	119	1	1	LL	NoNoise	6	BeforeTrain	0.634	1	E-NoReverse
204357	120	2	1	HH	NoNoise	6	BeforeTrain	0.377	2	E-NoReverse
204357	121	1	0	HL	NoNoise	2	BeforeTrain	0.471	2	E-NoReverse
204357	122	2	1	HH	NoNoise	3	BeforeTrain	1.822	2	E-NoReverse
204357	123	1	1	HH	NoNoise	6	BeforeTrain	0.357	1	E-Reverse
204357	124	1	1	HH	Noise	6	BeforeTrain	0.334	1	E-Reverse
204357	125	2	1	HL	NoNoise	3	BeforeTrain	0.443	2	E-Reverse
204357	126	2	0	LL	NoNoise	4	BeforeTrain	0.786	1	M-NoReverse
204357	127	1	1	HH	NoNoise	6	BeforeTrain	0.394	1	M-Reverse
204357	128	2	1	LL	NoNoise	3	BeforeTrain	0.749	2	E-Reverse
232781	1	2	1	HH	Noise	3	BeforeTrain	4.093	2	E-NoReverse
232781	2	2	1	HH	Noise	2	BeforeTrain	2.588	2	E-Reverse
232781	3	2	1	HH	Noise	4	BeforeTrain	0.761	2	E-NoReverse
232781	4	2	1	LL	NoNoise	2	BeforeTrain	1.078	2	M-NoReverse
232781	5	1	1	HH	NoNoise	2	BeforeTrain	0.688	1	E-Reverse
232781	6	2	1	HH	NoNoise	4	BeforeTrain	0.526	2	M-NoReverse
232781	7	1	1	HH	NoNoise	3	BeforeTrain	0.477	1	M-NoReverse
232781	8	2	0	HH	NoNoise	3	BeforeTrain	2.04	1	E-Reverse
232781	9	1	1	HH	NoNoise	3	BeforeTrain	0.431	1	M-Reverse
232781	10	2	1	HL	NoNoise	4	BeforeTrain	0.619	2	E-Reverse
232781	11	1	1	LL	NoNoise	3	BeforeTrain	0.742	1	M-NoReverse
232781	12	1	1	LL	NoNoise	2	BeforeTrain	0.298	1	E-Reverse
232781	13	1	1	HH	NoNoise	6	BeforeTrain	0.444	1	E-NoReverse
232781	14	1	0	HL	NoNoise	6	BeforeTrain	0.363	2	M-Reverse
232781	15	2	1	HH	NoNoise	6	BeforeTrain	2.577	2	M-NoReverse
232781	16	1	1	LL	NoNoise	4	BeforeTrain	0.789	1	E-Reverse
232781	17	2	0	LL	NoNoise	4	BeforeTrain	0.376	1	M-Reverse
232781	18	1	1	HH	Noise	2	BeforeTrain	0.288	1	E-Reverse
232781	19	2	1	HH	Noise	6	BeforeTrain	0.615	2	E-Reverse
232781	20	2	0	HH	NoNoise	2	BeforeTrain	1.545	1	M-NoReverse
232781	21	2	1	HH	NoNoise	3	BeforeTrain	1.495	2	M-Reverse
232781	22	2	1	HH	Noise	2	BeforeTrain	0.547	2	M-NoReverse
232781	23	1	1	HH	Noise	3	BeforeTrain	0.329	1	M-NoReverse
232781	24	1	0	HL	NoNoise	4	BeforeTrain	0.699	2	E-NoReverse
232781	25	2	1	HL	NoNoise	6	BeforeTrain	1.543	2	M-Reverse
232781	26	1	1	HH	NoNoise	2	BeforeTrain	0.44	1	M-Reverse
232781	27	2	0	LL	NoNoise	3	BeforeTrain	6.363	1	M-Reverse
232781	28	1	1	HH	Noise	2	BeforeTrain	0.829	1	M-NoReverse
232781	29	2	1	HL	NoNoise	3	BeforeTrain	0.273	2	E-NoReverse
232781	30	2	1	HH	NoNoise	6	BeforeTrain	0.804	2	E-Reverse
232781	31	1	0	LL	NoNoise	6	BeforeTrain	0.323	2	E-Reverse
232781	32	1	1	HH	Noise	3	BeforeTrain	0.774	1	M-Reverse
232781	33	1	1	LL	NoNoise	4	BeforeTrain	0.685	1	M-Reverse
232781	34	2	1	HH	NoNoise	2	BeforeTrain	0.778	2	E-Reverse
232781	35	2	1	HH	Noise	2	BeforeTrain	0.625	2	E-NoReverse
232781	36	2	1	HL	NoNoise	4	BeforeTrain	1.725	2	M-Reverse
232781	37	1	1	HH	NoNoise	2	BeforeTrain	0.43	1	M-NoReverse
232781	38	1	0	HL	NoNoise	6	BeforeTrain	0.768	2	E-Reverse
232781	39	1	1	LL	NoNoise	6	BeforeTrain	0.524	1	M-Reverse
232781	40	1	1	HH	Noise	3	BeforeTrain	1.088	1	E-NoReverse
232781	41	1	0	HL	NoNoise	4	BeforeTrain	1.539	2	M-NoReverse
232781	42	1	0	HL	NoNoise	6	BeforeTrain	2.897	2	E-NoReverse
232781	43	1	1	HH	NoNoise	4	BeforeTrain	0.388	1	M-Reverse
232781	44	2	1	LL	NoNoise	2	BeforeTrain	0.332	2	E-NoReverse
232781	45	1	1	HH	NoNoise	2	BeforeTrain	0.093	1	E-NoReverse
232781	46	2	1	HH	Noise	6	BeforeTrain	0.313	2	E-NoReverse
232781	47	2	1	LL	NoNoise	4	BeforeTrain	0.995	2	E-Reverse
232781	48	2	1	HH	NoNoise	3	BeforeTrain	0.38	2	M-NoReverse
232781	49	2	1	LL	NoNoise	2	BeforeTrain	1.742	2	M-Reverse
232781	50	1	0	HL	NoNoise	2	BeforeTrain	0.652	2	E-Reverse
232781	51	1	0	HL	NoNoise	4	BeforeTrain	1.468	2	E-Reverse
232781	52	2	1	HL	NoNoise	6	BeforeTrain	0.311	2	E-NoReverse
232781	53	2	0	HH	Noise	4	BeforeTrain	1.891	1	M-Reverse
232781	54	1	1	HH	Noise	6	BeforeTrain	0.228	1	M-Reverse
232781	55	2	1	HH	NoNoise	2	BeforeTrain	0.307	2	M-Reverse
232781	56	1	1	LL	NoNoise	2	BeforeTrain	0.278	1	M-Reverse
232781	57	2	1	HH	Noise	3	BeforeTrain	0.282	2	M-NoReverse
232781	58	2	1	HL	NoNoise	2	BeforeTrain	0.604	2	E-Reverse
232781	59	2	1	LL	NoNoise	4	BeforeTrain	0.341	2	E-NoReverse
232781	60	2	0	HH	NoNoise	4	BeforeTrain	0.635	1	E-Reverse
232781	61	2	1	LL	NoNoise	6	BeforeTrain	0.313	2	M-NoReverse
232781	62	1	1	HL	NoNoise	2	BeforeTrain	0.743	1	M-Reverse
232781	63	1	1	LL	NoNoise	3	BeforeTrain	NA	1	E-NoReverse
232781	64	1	1	LL	NoNoise	6	BeforeTrain	2.013	1	M-NoReverse
232781	65	1	1	LL	NoNoise	2	BeforeTrain	0.14	1	E-NoReverse
232781	66	1	1	HL	NoNoise	3	BeforeTrain	0.606	1	E-Reverse
232781	67	2	1	HH	NoNoise	6	BeforeTrain	5.993	2	M-Reverse
232781	68	2	0	HH	Noise	2	BeforeTrain	0.584	1	M-Reverse
232781	69	1	1	HH	Noise	4	BeforeTrain	0.723	1	E-NoReverse
232781	70	1	1	HH	Noise	6	BeforeTrain	1.027	1	M-NoReverse
232781	71	2	0	LL	NoNoise	3	BeforeTrain	3.295	3	M-NoReverse
232781	72	2	1	HH	Noise	3	BeforeTrain	0.65	2	E-Reverse
232781	73	2	1	LL	NoNoise	6	BeforeTrain	0.246	2	E-NoReverse
232781	74	1	1	HH	Noise	6	BeforeTrain	0.586	1	E-NoReverse
232781	75	1	1	HH	NoNoise	6	BeforeTrain	2.663	1	M-NoReverse
232781	76	1	1	HH	NoNoise	4	BeforeTrain	0.388	1	M-NoReverse
232781	77	2	1	HL	NoNoise	3	BeforeTrain	0.267	2	M-NoReverse
232781	78	1	1	HH	Noise	4	BeforeTrain	0.141	1	M-NoReverse
232781	79	2	1	HL	NoNoise	3	BeforeTrain	0.519	2	M-Reverse
232781	80	1	0	HL	NoNoise	2	BeforeTrain	0.517	2	M-NoReverse
232781	81	1	1	LL	NoNoise	4	BeforeTrain	0.498	1	M-NoReverse
232781	82	2	1	HH	Noise	4	BeforeTrain	3.15	2	E-Reverse
232781	84	2	0	HH	Noise	3	BeforeTrain	6.605	1	M-Reverse
232781	85	2	1	HL	NoNoise	4	BeforeTrain	0.357	2	M-NoReverse
232781	86	1	1	HH	Noise	2	BeforeTrain	0.2	1	E-NoReverse
232781	87	2	1	HL	NoNoise	6	BeforeTrain	0.728	2	E-Reverse
232781	88	2	1	HH	Noise	6	BeforeTrain	0.941	2	M-Reverse
232781	89	1	1	HH	Noise	4	BeforeTrain	0.127	1	E-Reverse
232781	90	1	0	HL	NoNoise	3	BeforeTrain	0.737	2	E-NoReverse
232781	91	2	1	HH	NoNoise	4	BeforeTrain	0.469	2	M-Reverse
232781	92	2	1	HH	NoNoise	4	BeforeTrain	0.353	2	E-NoReverse
232781	93	1	1	LL	NoNoise	3	BeforeTrain	0.802	1	E-Reverse
232781	94	1	1	HH	Noise	2	BeforeTrain	0.351	1	M-Reverse
232781	95	1	1	LL	NoNoise	4	BeforeTrain	0.432	1	E-NoReverse
232781	96	1	1	HH	Noise	3	BeforeTrain	0.848	1	E-Reverse
232781	97	2	1	LL	NoNoise	3	BeforeTrain	0.365	2	E-NoReverse
232781	98	1	1	LL	NoNoise	2	BeforeTrain	0.546	1	M-NoReverse
232781	99	1	1	LL	NoNoise	3	BeforeTrain	0.439	1	M-Reverse
232781	100	1	0	HL	NoNoise	4	BeforeTrain	0.314	2	M-Reverse
232781	101	2	1	HH	NoNoise	2	BeforeTrain	0.311	2	E-NoReverse
232781	102	2	1	LL	NoNoise	2	BeforeTrain	0.166	2	E-Reverse
232781	103	2	1	HL	NoNoise	2	BeforeTrain	0.394	2	E-NoReverse
232781	104	1	0	HL	NoNoise	3	BeforeTrain	0.31	2	M-Reverse
232781	105	1	0	HL	NoNoise	3	BeforeTrain	1.551	2	M-NoReverse
232781	106	1	1	HH	NoNoise	4	BeforeTrain	0.316	1	E-NoReverse
232781	107	1	1	HH	Noise	4	BeforeTrain	1.15	1	M-Reverse
232781	108	2	1	HL	NoNoise	6	BeforeTrain	0.536	2	M-NoReverse
232781	109	1	1	HH	NoNoise	3	BeforeTrain	0.341	1	E-Reverse
232781	110	2	0	HL	NoNoise	2	BeforeTrain	0.818	1	M-NoReverse
232781	111	2	1	HH	Noise	6	BeforeTrain	0.848	2	M-NoReverse
232781	112	1	1	HH	NoNoise	3	BeforeTrain	0.505	1	E-NoReverse
232781	113	2	1	HH	Noise	4	BeforeTrain	0.892	2	M-NoReverse
232781	114	1	1	HH	NoNoise	4	BeforeTrain	0.342	1	E-Reverse
232781	115	2	1	HL	NoNoise	2	BeforeTrain	0.359	2	M-Reverse
232781	116	2	1	LL	NoNoise	6	BeforeTrain	0.339	2	E-Reverse
232781	117	2	1	LL	NoNoise	6	BeforeTrain	1.728	2	M-Reverse
232781	118	2	1	HL	NoNoise	4	BeforeTrain	0.684	2	E-NoReverse
232781	119	1	1	LL	NoNoise	6	BeforeTrain	0.662	1	E-NoReverse
232781	120	2	1	HH	NoNoise	6	BeforeTrain	0.561	2	E-NoReverse
232781	121	1	0	HL	NoNoise	2	BeforeTrain	1.383	2	E-NoReverse
232781	122	2	1	HH	NoNoise	3	BeforeTrain	0.449	2	E-NoReverse
232781	123	1	1	HH	NoNoise	6	BeforeTrain	0.308	1	E-Reverse
232781	124	1	1	HH	Noise	6	BeforeTrain	0.494	1	E-Reverse
232781	125	2	1	HL	NoNoise	3	BeforeTrain	0.613	2	E-Reverse
232781	126	2	1	LL	NoNoise	4	BeforeTrain	0.296	2	M-NoReverse
232781	127	1	1	HH	NoNoise	6	BeforeTrain	1.745	1	M-Reverse
232781	128	2	1	LL	NoNoise	3	BeforeTrain	1.018	2	E-Reverse
259962	1	2	1	HH	Noise	3	BeforeTrain	1.713	2	E-NoReverse
259962	2	2	1	HH	Noise	2	BeforeTrain	0.717	2	E-Reverse
259962	3	2	1	HH	Noise	4	BeforeTrain	0.619	2	E-NoReverse
259962	4	2	0	LL	NoNoise	2	BeforeTrain	2.305	1	M-NoReverse
259962	5	1	1	HH	NoNoise	2	BeforeTrain	1.396	1	E-Reverse
259962	6	2	1	HH	NoNoise	4	BeforeTrain	4.103	2	M-NoReverse
259962	7	1	1	HH	NoNoise	3	BeforeTrain	0.984	1	M-NoReverse
259962	8	2	0	HH	NoNoise	3	BeforeTrain	3.144	3	E-Reverse
259962	9	1	1	HH	NoNoise	3	BeforeTrain	0.939	1	M-Reverse
259962	10	2	0	HL	NoNoise	4	BeforeTrain	0.664	1	E-Reverse
259962	11	1	0	LL	NoNoise	3	BeforeTrain	0.813	2	M-NoReverse
259962	12	1	1	LL	NoNoise	2	BeforeTrain	0.649	1	E-Reverse
259962	13	1	1	HH	NoNoise	6	BeforeTrain	1.143	1	E-NoReverse
259962	14	1	1	HL	NoNoise	6	BeforeTrain	0.984	1	M-Reverse
259962	15	2	0	HH	NoNoise	6	BeforeTrain	1.056	1	M-NoReverse
259962	16	1	1	LL	NoNoise	4	BeforeTrain	0.89	1	E-Reverse
259962	17	2	1	LL	NoNoise	4	BeforeTrain	1.184	2	M-Reverse
259962	18	1	1	HH	Noise	2	BeforeTrain	0.577	1	E-Reverse
259962	19	2	1	HH	Noise	6	BeforeTrain	0.338	2	E-Reverse
259962	20	2	0	HH	NoNoise	2	BeforeTrain	4.53	3	M-NoReverse
259962	21	2	1	HH	NoNoise	3	BeforeTrain	2.531	2	M-Reverse
259962	22	2	0	HH	Noise	2	BeforeTrain	1.159	1	M-NoReverse
259962	23	1	1	HH	Noise	3	BeforeTrain	0.43	1	M-NoReverse
259962	24	1	1	HL	NoNoise	4	BeforeTrain	0.653	1	E-NoReverse
259962	25	2	0	HL	NoNoise	6	BeforeTrain	1.171	1	M-Reverse
259962	26	1	1	HH	NoNoise	2	BeforeTrain	0.597	1	M-Reverse
259962	27	2	1	LL	NoNoise	3	BeforeTrain	0.924	2	M-Reverse
259962	28	1	1	HH	Noise	2	BeforeTrain	1.471	1	M-NoReverse
259962	29	2	1	HL	NoNoise	3	BeforeTrain	0.476	2	E-NoReverse
259962	30	2	0	HH	NoNoise	6	BeforeTrain	2.293	1	E-Reverse
259962	31	1	0	LL	NoNoise	6	BeforeTrain	0.961	2	E-Reverse
259962	32	1	1	HH	Noise	3	BeforeTrain	1.12	1	M-Reverse
259962	33	1	1	LL	NoNoise	4	BeforeTrain	0.96	1	M-Reverse
259962	34	2	1	HH	NoNoise	2	BeforeTrain	0.645	2	E-Reverse
259962	35	2	0	HH	Noise	2	BeforeTrain	1.524	3	E-NoReverse
259962	36	2	0	HL	NoNoise	4	BeforeTrain	0.976	1	M-Reverse
259962	37	1	1	HH	NoNoise	2	BeforeTrain	0.392	1	M-NoReverse
259962	38	1	0	HL	NoNoise	6	BeforeTrain	0.6	2	E-Reverse
259962	39	1	1	LL	NoNoise	6	BeforeTrain	0.431	1	M-Reverse
259962	40	1	1	HH	Noise	3	BeforeTrain	0.674	1	E-NoReverse
259962	41	1	1	HL	NoNoise	4	BeforeTrain	0.499	1	M-NoReverse
259962	42	1	1	HL	NoNoise	6	BeforeTrain	0.512	1	E-NoReverse
259962	43	1	1	HH	NoNoise	4	BeforeTrain	0.307	1	M-Reverse
259962	44	2	1	LL	NoNoise	2	BeforeTrain	0.354	2	E-NoReverse
259962	45	1	1	HH	NoNoise	2	BeforeTrain	0.432	1	E-NoReverse
259962	46	2	0	HH	Noise	6	BeforeTrain	2.87	3	E-NoReverse
259962	47	2	0	LL	NoNoise	4	BeforeTrain	1.474	3	E-Reverse
259962	48	2	1	HH	NoNoise	3	BeforeTrain	0.682	2	M-NoReverse
259962	49	2	0	LL	NoNoise	2	BeforeTrain	0.776	1	M-Reverse
259962	50	1	1	HL	NoNoise	2	BeforeTrain	0.879	1	E-Reverse
259962	51	1	1	HL	NoNoise	4	BeforeTrain	0.541	1	E-Reverse
259962	52	2	1	HL	NoNoise	6	BeforeTrain	0.611	2	E-NoReverse
259962	53	2	1	HH	Noise	4	BeforeTrain	0.582	2	M-Reverse
259962	54	1	1	HH	Noise	6	BeforeTrain	0.418	1	M-Reverse
259962	55	2	0	HH	NoNoise	2	BeforeTrain	1.031	1	M-Reverse
259962	56	1	1	LL	NoNoise	2	BeforeTrain	0.325	1	M-Reverse
259962	57	2	1	HH	Noise	3	BeforeTrain	0.498	2	M-NoReverse
259962	58	2	0	HL	NoNoise	2	BeforeTrain	1.448	3	E-Reverse
259962	59	2	1	LL	NoNoise	4	BeforeTrain	0.636	2	E-NoReverse
259962	60	2	1	HH	NoNoise	4	BeforeTrain	2.404	2	E-Reverse
259962	61	2	0	LL	NoNoise	6	BeforeTrain	2.918	1	M-NoReverse
259962	62	1	1	HL	NoNoise	2	BeforeTrain	0.644	1	M-Reverse
259962	63	1	1	LL	NoNoise	3	BeforeTrain	1.624	1	E-NoReverse
259962	64	1	1	LL	NoNoise	6	BeforeTrain	0.446	1	M-NoReverse
259962	65	1	1	LL	NoNoise	2	BeforeTrain	0.526	1	E-NoReverse
259962	66	1	1	HL	NoNoise	3	BeforeTrain	0.716	1	E-Reverse
259962	67	2	0	HH	NoNoise	6	BeforeTrain	0.486	1	M-Reverse
259962	68	2	1	HH	Noise	2	BeforeTrain	0.791	2	M-Reverse
259962	69	1	1	HH	Noise	4	BeforeTrain	0.565	1	E-NoReverse
259962	70	1	1	HH	Noise	6	BeforeTrain	0.435	1	M-NoReverse
259962	71	2	0	LL	NoNoise	3	BeforeTrain	1.079	1	M-NoReverse
259962	72	2	0	HH	Noise	3	BeforeTrain	0.416	1	E-Reverse
259962	73	2	0	LL	NoNoise	6	BeforeTrain	3.218	3	E-NoReverse
259962	74	1	1	HH	Noise	6	BeforeTrain	1.184	1	E-NoReverse
259962	75	1	1	HH	NoNoise	6	BeforeTrain	0.4	1	M-NoReverse
259962	76	1	1	HH	NoNoise	4	BeforeTrain	0.443	1	M-NoReverse
259962	77	2	1	HL	NoNoise	3	BeforeTrain	0.842	2	M-NoReverse
259962	78	1	1	HH	Noise	4	BeforeTrain	0.312	1	M-NoReverse
259962	79	2	0	HL	NoNoise	3	BeforeTrain	0.934	1	M-Reverse
259962	80	1	1	HL	NoNoise	2	BeforeTrain	0.484	1	M-NoReverse
259962	81	1	1	LL	NoNoise	4	BeforeTrain	0.402	1	M-NoReverse
259962	82	2	1	HH	Noise	4	BeforeTrain	0.372	2	E-Reverse
259962	83	1	1	HL	NoNoise	6	BeforeTrain	0.765	1	M-NoReverse
259962	84	2	0	HH	Noise	3	BeforeTrain	2.776	3	M-Reverse
259962	85	2	1	HL	NoNoise	4	BeforeTrain	1.222	2	M-NoReverse
259962	86	1	1	HH	Noise	2	BeforeTrain	0.383	1	E-NoReverse
259962	87	2	0	HL	NoNoise	6	BeforeTrain	0.374	1	E-Reverse
259962	88	2	0	HH	Noise	6	BeforeTrain	0.549	1	M-Reverse
259962	89	1	1	HH	Noise	4	BeforeTrain	0.359	1	E-Reverse
259962	90	1	1	HL	NoNoise	3	BeforeTrain	0.648	1	E-NoReverse
259962	91	2	0	HH	NoNoise	4	BeforeTrain	0.339	1	M-Reverse
259962	92	2	1	HH	NoNoise	4	BeforeTrain	0.601	2	E-NoReverse
259962	93	1	1	LL	NoNoise	3	BeforeTrain	0.272	1	E-Reverse
259962	94	1	1	HH	Noise	2	BeforeTrain	0.421	1	M-Reverse
259962	95	1	1	LL	NoNoise	4	BeforeTrain	1.324	1	E-NoReverse
259962	96	1	0	HH	Noise	3	BeforeTrain	3.241	3	E-Reverse
259962	97	2	1	LL	NoNoise	3	BeforeTrain	0.423	2	E-NoReverse
259962	98	1	1	LL	NoNoise	2	BeforeTrain	0.958	1	M-NoReverse
259962	99	1	1	LL	NoNoise	3	BeforeTrain	0.321	1	M-Reverse
259962	100	1	1	HL	NoNoise	4	BeforeTrain	1.105	1	M-Reverse
259962	101	2	1	HH	NoNoise	2	BeforeTrain	0.376	2	E-NoReverse
259962	102	2	1	LL	NoNoise	2	BeforeTrain	0.732	2	E-Reverse
259962	103	2	1	HL	NoNoise	2	BeforeTrain	1.198	2	E-NoReverse
259962	104	1	0	HL	NoNoise	3	BeforeTrain	1.935	3	M-Reverse
259962	105	1	1	HL	NoNoise	3	BeforeTrain	1.618	1	M-NoReverse
259962	106	1	1	HH	NoNoise	4	BeforeTrain	0.662	1	E-NoReverse
259962	107	1	1	HH	Noise	4	BeforeTrain	0.589	1	M-Reverse
259962	108	2	0	HL	NoNoise	6	BeforeTrain	3.084	3	M-NoReverse
259962	109	1	1	HH	NoNoise	3	BeforeTrain	0.466	1	E-Reverse
259962	110	2	0	HL	NoNoise	2	BeforeTrain	0.703	1	M-NoReverse
259962	111	2	0	HH	Noise	6	BeforeTrain	0.416	1	M-NoReverse
259962	112	1	1	HH	NoNoise	3	BeforeTrain	0.337	1	E-NoReverse
259962	113	2	0	HH	Noise	4	BeforeTrain	1.999	3	M-NoReverse
259962	114	1	1	HH	NoNoise	4	BeforeTrain	0.7	1	E-Reverse
259962	115	2	0	HL	NoNoise	2	BeforeTrain	0.431	1	M-Reverse
259962	116	2	1	LL	NoNoise	6	BeforeTrain	0.408	2	E-Reverse
259962	117	2	1	LL	NoNoise	6	BeforeTrain	0.469	2	M-Reverse
259962	118	2	1	HL	NoNoise	4	BeforeTrain	0.641	2	E-NoReverse
259962	119	1	1	LL	NoNoise	6	BeforeTrain	0.723	1	E-NoReverse
259962	120	2	0	HH	NoNoise	6	BeforeTrain	1.844	1	E-NoReverse
259962	121	1	1	HL	NoNoise	2	BeforeTrain	0.831	1	E-NoReverse
259962	122	2	1	HH	NoNoise	3	BeforeTrain	3.155	2	E-NoReverse
259962	123	1	1	HH	NoNoise	6	BeforeTrain	0.657	1	E-Reverse
259962	124	1	1	HH	Noise	6	BeforeTrain	0.437	1	E-Reverse
259962	125	2	1	HL	NoNoise	3	BeforeTrain	0.435	2	E-Reverse
259962	126	2	0	LL	NoNoise	4	BeforeTrain	2.837	3	M-NoReverse
259962	127	1	1	HH	NoNoise	6	BeforeTrain	0.339	1	M-Reverse
259962	128	2	0	LL	NoNoise	3	BeforeTrain	1.549	3	E-Reverse
269964	1	2	1	HH	Noise	3	BeforeTrain	1.471	2	E-NoReverse
269964	2	2	0	HH	Noise	2	BeforeTrain	1.071	1	E-Reverse
269964	3	2	1	HH	Noise	4	BeforeTrain	1.13	2	E-NoReverse
269964	4	2	1	LL	NoNoise	2	BeforeTrain	2.072	2	M-NoReverse
269964	5	1	1	HH	NoNoise	2	BeforeTrain	0.494	1	E-Reverse
269964	6	2	1	HH	NoNoise	4	BeforeTrain	0.994	2	M-NoReverse
269964	7	1	1	HH	NoNoise	3	BeforeTrain	0.474	1	M-NoReverse
269964	8	2	0	HH	NoNoise	3	BeforeTrain	1.465	1	E-Reverse
269964	9	1	1	HH	NoNoise	3	BeforeTrain	0.532	1	M-Reverse
269964	10	2	1	HL	NoNoise	4	BeforeTrain	0.738	2	E-Reverse
269964	11	1	0	LL	NoNoise	3	BeforeTrain	3.023	2	M-NoReverse
269964	12	1	1	LL	NoNoise	2	BeforeTrain	0.633	1	E-Reverse
269964	13	1	1	HH	NoNoise	6	BeforeTrain	0.807	1	E-NoReverse
269964	14	1	1	HL	NoNoise	6	BeforeTrain	5.775	1	M-Reverse
269964	15	2	1	HH	NoNoise	6	BeforeTrain	0.427	2	M-NoReverse
269964	16	1	1	LL	NoNoise	4	BeforeTrain	0.464	1	E-Reverse
269964	17	2	0	LL	NoNoise	4	BeforeTrain	0.76	1	M-Reverse
269964	18	1	1	HH	Noise	2	BeforeTrain	0.444	1	E-Reverse
269964	19	2	1	HH	Noise	6	BeforeTrain	0.996	2	E-Reverse
269964	20	2	1	HH	NoNoise	2	BeforeTrain	1.174	2	M-NoReverse
269964	21	2	1	HH	NoNoise	3	BeforeTrain	1.048	2	M-Reverse
269964	22	2	1	HH	Noise	2	BeforeTrain	0.454	2	M-NoReverse
269964	23	1	1	HH	Noise	3	BeforeTrain	0.247	1	M-NoReverse
269964	24	1	0	HL	NoNoise	4	BeforeTrain	1.54	2	E-NoReverse
269964	25	2	1	HL	NoNoise	6	BeforeTrain	1.425	2	M-Reverse
269964	26	1	1	HH	NoNoise	2	BeforeTrain	0.319	1	M-Reverse
269964	27	2	0	LL	NoNoise	3	BeforeTrain	0.438	1	M-Reverse
269964	28	1	1	HH	Noise	2	BeforeTrain	0.268	1	M-NoReverse
269964	29	2	1	HL	NoNoise	3	BeforeTrain	0.769	2	E-NoReverse
269964	30	2	1	HH	NoNoise	6	BeforeTrain	0.643	2	E-Reverse
269964	31	1	1	LL	NoNoise	6	BeforeTrain	0.356	1	E-Reverse
269964	32	1	1	HH	Noise	3	BeforeTrain	0.363	1	M-Reverse
269964	33	1	1	LL	NoNoise	4	BeforeTrain	0.3	1	M-Reverse
269964	34	2	1	HH	NoNoise	2	BeforeTrain	0.656	2	E-Reverse
269964	35	2	1	HH	Noise	2	BeforeTrain	0.605	2	E-NoReverse
269964	36	2	0	HL	NoNoise	4	BeforeTrain	1.101	3	M-Reverse
269964	37	1	1	HH	NoNoise	2	BeforeTrain	0.581	1	M-NoReverse
269964	38	1	0	HL	NoNoise	6	BeforeTrain	2.066	3	E-Reverse
269964	39	1	1	LL	NoNoise	6	BeforeTrain	0.389	1	M-Reverse
269964	40	1	1	HH	Noise	3	BeforeTrain	0.357	1	E-NoReverse
269964	41	1	0	HL	NoNoise	4	BeforeTrain	5.211	3	M-NoReverse
269964	42	1	0	HL	NoNoise	6	BeforeTrain	0.596	3	E-NoReverse
269964	43	1	1	HH	NoNoise	4	BeforeTrain	0.346	1	M-Reverse
269964	44	2	0	LL	NoNoise	2	BeforeTrain	0.252	1	E-NoReverse
269964	45	1	1	HH	NoNoise	2	BeforeTrain	0.285	1	E-NoReverse
269964	46	2	1	HH	Noise	6	BeforeTrain	0.821	2	E-NoReverse
269964	47	2	1	LL	NoNoise	4	BeforeTrain	0.855	2	E-Reverse
269964	48	2	1	HH	NoNoise	3	BeforeTrain	0.988	2	M-NoReverse
269964	49	2	0	LL	NoNoise	2	BeforeTrain	0.523	1	M-Reverse
269964	50	1	0	HL	NoNoise	2	BeforeTrain	1.33	3	E-Reverse
269964	51	1	1	HL	NoNoise	4	BeforeTrain	4.869	1	E-Reverse
269964	52	2	1	HL	NoNoise	6	BeforeTrain	0.736	2	E-NoReverse
269964	53	2	0	HH	Noise	4	BeforeTrain	1.692	1	M-Reverse
269964	54	1	1	HH	Noise	6	BeforeTrain	0.473	1	M-Reverse
269964	55	2	0	HH	NoNoise	2	BeforeTrain	2.748	1	M-Reverse
269964	56	1	1	LL	NoNoise	2	BeforeTrain	0.735	1	M-Reverse
269964	57	2	1	HH	Noise	3	BeforeTrain	0.502	2	M-NoReverse
269964	58	2	0	HL	NoNoise	2	BeforeTrain	4.412	1	E-Reverse
269964	59	2	0	LL	NoNoise	4	BeforeTrain	0.641	1	E-NoReverse
269964	60	2	1	HH	NoNoise	4	BeforeTrain	0.648	2	E-Reverse
269964	61	2	1	LL	NoNoise	6	BeforeTrain	1.209	2	M-NoReverse
269964	62	1	0	HL	NoNoise	2	BeforeTrain	1.826	3	M-Reverse
269964	63	1	1	LL	NoNoise	3	BeforeTrain	0.465	1	E-NoReverse
269964	64	1	1	LL	NoNoise	6	BeforeTrain	0.379	1	M-NoReverse
269964	65	1	1	LL	NoNoise	2	BeforeTrain	0.331	1	E-NoReverse
269964	66	1	1	HL	NoNoise	3	BeforeTrain	1.033	1	E-Reverse
269964	67	2	1	HH	NoNoise	6	BeforeTrain	0.744	2	M-Reverse
269964	68	2	1	HH	Noise	2	BeforeTrain	0.777	2	M-Reverse
269964	69	1	0	HH	Noise	4	BeforeTrain	0.473	2	E-NoReverse
269964	70	1	1	HH	Noise	6	BeforeTrain	0.387	1	M-NoReverse
269964	71	2	1	LL	NoNoise	3	BeforeTrain	0.591	2	M-NoReverse
269964	72	2	0	HH	Noise	3	BeforeTrain	1.338	3	E-Reverse
269964	73	2	1	LL	NoNoise	6	BeforeTrain	0.416	2	E-NoReverse
269964	74	1	1	HH	Noise	6	BeforeTrain	0.568	1	E-NoReverse
269964	75	1	1	HH	NoNoise	6	BeforeTrain	0.417	1	M-NoReverse
269964	76	1	1	HH	NoNoise	4	BeforeTrain	0.256	1	M-NoReverse
269964	77	2	0	HL	NoNoise	3	BeforeTrain	1.967	1	M-NoReverse
269964	78	1	1	HH	Noise	4	BeforeTrain	0.231	1	M-NoReverse
269964	79	2	0	HL	NoNoise	3	BeforeTrain	0.792	3	M-Reverse
269964	80	1	1	HL	NoNoise	2	BeforeTrain	2.853	1	M-NoReverse
269964	81	1	1	LL	NoNoise	4	BeforeTrain	0.376	1	M-NoReverse
269964	82	2	1	HH	Noise	4	BeforeTrain	0.607	2	E-Reverse
269964	83	1	0	HL	NoNoise	6	BeforeTrain	1.028	3	M-NoReverse
269964	84	2	1	HH	Noise	3	BeforeTrain	0.739	2	M-Reverse
269964	85	2	0	HL	NoNoise	4	BeforeTrain	0.303	3	M-NoReverse
269964	86	1	1	HH	Noise	2	BeforeTrain	0.841	1	E-NoReverse
269964	87	2	1	HL	NoNoise	6	BeforeTrain	0.509	2	E-Reverse
269964	88	2	1	HH	Noise	6	BeforeTrain	0.627	2	M-Reverse
269964	89	1	1	HH	Noise	4	BeforeTrain	0.346	1	E-Reverse
269964	90	1	1	HL	NoNoise	3	BeforeTrain	0.231	1	E-NoReverse
269964	91	2	0	HH	NoNoise	4	BeforeTrain	2.595	1	M-Reverse
269964	92	2	1	HH	NoNoise	4	BeforeTrain	1.003	2	E-NoReverse
269964	93	1	1	LL	NoNoise	3	BeforeTrain	1.062	1	E-Reverse
269964	94	1	1	HH	Noise	2	BeforeTrain	0.275	1	M-Reverse
269964	95	1	1	LL	NoNoise	4	BeforeTrain	0.292	1	E-NoReverse
269964	96	1	1	HH	Noise	3	BeforeTrain	0.681	1	E-Reverse
269964	97	2	0	LL	NoNoise	3	BeforeTrain	0.301	1	E-NoReverse
269964	98	1	1	LL	NoNoise	2	BeforeTrain	0.257	1	M-NoReverse
269964	99	1	1	LL	NoNoise	3	BeforeTrain	1.027	1	M-Reverse
269964	100	1	0	HL	NoNoise	4	BeforeTrain	0.193	3	M-Reverse
269964	101	2	1	HH	NoNoise	2	BeforeTrain	0.342	2	E-NoReverse
269964	102	2	0	LL	NoNoise	2	BeforeTrain	1.928	3	E-Reverse
269964	103	2	1	HL	NoNoise	2	BeforeTrain	0.616	2	E-NoReverse
269964	104	1	1	HL	NoNoise	3	BeforeTrain	0.351	1	M-Reverse
269964	105	1	1	HL	NoNoise	3	BeforeTrain	1.875	1	M-NoReverse
269964	106	1	1	HH	NoNoise	4	BeforeTrain	1.176	1	E-NoReverse
269964	107	1	1	HH	Noise	4	BeforeTrain	1.428	1	M-Reverse
269964	108	2	1	HL	NoNoise	6	BeforeTrain	1.706	2	M-NoReverse
269964	109	1	1	HH	NoNoise	3	BeforeTrain	0.301	1	E-Reverse
269964	110	2	0	HL	NoNoise	2	BeforeTrain	1.301	1	M-NoReverse
269964	111	2	1	HH	Noise	6	BeforeTrain	0.413	2	M-NoReverse
269964	112	1	1	HH	NoNoise	3	BeforeTrain	0.298	1	E-NoReverse
269964	113	2	1	HH	Noise	4	BeforeTrain	0.744	2	M-NoReverse
269964	114	1	1	HH	NoNoise	4	BeforeTrain	0.459	1	E-Reverse
269964	115	2	0	HL	NoNoise	2	BeforeTrain	1.079	3	M-Reverse
269964	116	2	1	LL	NoNoise	6	BeforeTrain	0.387	2	E-Reverse
269964	117	2	1	LL	NoNoise	6	BeforeTrain	0.456	2	M-Reverse
269964	118	2	1	HL	NoNoise	4	BeforeTrain	0.409	2	E-NoReverse
269964	119	1	1	LL	NoNoise	6	BeforeTrain	0.483	1	E-NoReverse
269964	120	2	1	HH	NoNoise	6	BeforeTrain	0.413	2	E-NoReverse
269964	121	1	1	HL	NoNoise	2	BeforeTrain	1.343	1	E-NoReverse
269964	122	2	0	HH	NoNoise	3	BeforeTrain	0.173	3	E-NoReverse
269964	123	1	1	HH	NoNoise	6	BeforeTrain	0.613	1	E-Reverse
269964	124	1	1	HH	Noise	6	BeforeTrain	0.28	1	E-Reverse
269964	125	2	0	HL	NoNoise	3	BeforeTrain	0.428	1	E-Reverse
269964	126	2	1	LL	NoNoise	4	BeforeTrain	0.504	2	M-NoReverse
269964	127	1	1	HH	NoNoise	6	BeforeTrain	0.297	1	M-Reverse
269964	128	2	0	LL	NoNoise	3	BeforeTrain	1.183	3	E-Reverse
296436	1	2	1	HH	Noise	3	BeforeTrain	2.656	2	E-NoReverse
296436	2	2	0	HH	Noise	2	BeforeTrain	0.859	1	E-Reverse
296436	3	2	1	HH	Noise	4	BeforeTrain	0.78	2	E-NoReverse
296436	4	2	1	LL	NoNoise	2	BeforeTrain	2.605	2	M-NoReverse
296436	5	1	1	HH	NoNoise	2	BeforeTrain	0.623	1	E-Reverse
296436	6	2	1	HH	NoNoise	4	BeforeTrain	1.466	2	M-NoReverse
296436	7	1	1	HH	NoNoise	3	BeforeTrain	0.949	1	M-NoReverse
296436	8	2	0	HH	NoNoise	3	BeforeTrain	0.935	1	E-Reverse
296436	9	1	1	HH	NoNoise	3	BeforeTrain	1.502	1	M-Reverse
296436	10	2	0	HL	NoNoise	4	BeforeTrain	9.217	1	E-Reverse
296436	11	1	1	LL	NoNoise	3	BeforeTrain	1.024	1	M-NoReverse
296436	12	1	1	LL	NoNoise	2	BeforeTrain	0.782	1	E-Reverse
296436	13	1	1	HH	NoNoise	6	BeforeTrain	0.514	1	E-NoReverse
296436	14	1	0	HL	NoNoise	6	BeforeTrain	2.936	2	M-Reverse
296436	15	2	1	HH	NoNoise	6	BeforeTrain	0.771	2	M-NoReverse
296436	16	1	1	LL	NoNoise	4	BeforeTrain	0.438	1	E-Reverse
296436	17	2	0	LL	NoNoise	4	BeforeTrain	2.628	1	M-Reverse
296436	18	1	1	HH	Noise	2	BeforeTrain	0.526	1	E-Reverse
296436	19	2	0	HH	Noise	6	BeforeTrain	1.653	1	E-Reverse
296436	20	2	0	HH	NoNoise	2	BeforeTrain	0.74	1	M-NoReverse
296436	21	2	1	HH	NoNoise	3	BeforeTrain	1.622	2	M-Reverse
296436	22	2	0	HH	Noise	2	BeforeTrain	1.999	1	M-NoReverse
296436	23	1	1	HH	Noise	3	BeforeTrain	1.375	1	M-NoReverse
296436	24	1	0	HL	NoNoise	4	BeforeTrain	0.717	2	E-NoReverse
296436	25	2	1	HL	NoNoise	6	BeforeTrain	0.189	2	M-Reverse
296436	26	1	1	HH	NoNoise	2	BeforeTrain	2.188	1	M-Reverse
296436	27	2	0	LL	NoNoise	3	BeforeTrain	0.996	1	M-Reverse
296436	28	1	1	HH	Noise	2	BeforeTrain	0.482	1	M-NoReverse
296436	29	2	1	HL	NoNoise	3	BeforeTrain	0.502	2	E-NoReverse
296436	30	2	0	HH	NoNoise	6	BeforeTrain	2.987	1	E-Reverse
296436	31	1	1	LL	NoNoise	6	BeforeTrain	0.455	1	E-Reverse
296436	32	1	1	HH	Noise	3	BeforeTrain	1.033	1	M-Reverse
296436	33	1	1	LL	NoNoise	4	BeforeTrain	0.372	1	M-Reverse
296436	34	2	0	HH	NoNoise	2	BeforeTrain	3.283	1	E-Reverse
296436	35	2	1	HH	Noise	2	BeforeTrain	0.667	2	E-NoReverse
296436	36	2	0	HL	NoNoise	4	BeforeTrain	1.079	1	M-Reverse
296436	37	1	1	HH	NoNoise	2	BeforeTrain	0.569	1	M-NoReverse
296436	38	1	1	HL	NoNoise	6	BeforeTrain	2.471	1	E-Reverse
296436	39	1	1	LL	NoNoise	6	BeforeTrain	0.657	1	M-Reverse
296436	40	1	1	HH	Noise	3	BeforeTrain	3.175	1	E-NoReverse
296436	41	1	0	HL	NoNoise	4	BeforeTrain	1.898	2	M-NoReverse
296436	42	1	1	HL	NoNoise	6	BeforeTrain	5.48	1	E-NoReverse
296436	43	1	1	HH	NoNoise	4	BeforeTrain	0.492	1	M-Reverse
296436	44	2	1	LL	NoNoise	2	BeforeTrain	1.405	2	E-NoReverse
296436	45	1	1	HH	NoNoise	2	BeforeTrain	0.391	1	E-NoReverse
296436	46	2	1	HH	Noise	6	BeforeTrain	0.617	2	E-NoReverse
296436	47	2	1	LL	NoNoise	4	BeforeTrain	3.127	2	E-Reverse
296436	48	2	1	HH	NoNoise	3	BeforeTrain	0.847	2	M-NoReverse
296436	49	2	0	LL	NoNoise	2	BeforeTrain	1.072	1	M-Reverse
296436	50	1	0	HL	NoNoise	2	BeforeTrain	0.793	2	E-Reverse
296436	51	1	0	HL	NoNoise	4	BeforeTrain	0.863	2	E-Reverse
296436	52	2	1	HL	NoNoise	6	BeforeTrain	1.016	2	E-NoReverse
296436	53	2	0	HH	Noise	4	BeforeTrain	0.861	1	M-Reverse
296436	54	1	1	HH	Noise	6	BeforeTrain	0.52	1	M-Reverse
296436	55	2	1	HH	NoNoise	2	BeforeTrain	0.667	2	M-Reverse
296436	56	1	1	LL	NoNoise	2	BeforeTrain	0.752	1	M-Reverse
296436	57	2	1	HH	Noise	3	BeforeTrain	0.374	2	M-NoReverse
296436	58	2	1	HL	NoNoise	2	BeforeTrain	0.558	2	E-Reverse
296436	59	2	1	LL	NoNoise	4	BeforeTrain	0.636	2	E-NoReverse
296436	60	2	1	HH	NoNoise	4	BeforeTrain	0.711	2	E-Reverse
296436	61	2	1	LL	NoNoise	6	BeforeTrain	3.091	2	M-NoReverse
296436	62	1	0	HL	NoNoise	2	BeforeTrain	0.807	2	M-Reverse
296436	63	1	1	LL	NoNoise	3	BeforeTrain	1.005	1	E-NoReverse
296436	64	1	1	LL	NoNoise	6	BeforeTrain	0.641	1	M-NoReverse
296436	65	1	1	LL	NoNoise	2	BeforeTrain	0.33	1	E-NoReverse
296436	66	1	0	HL	NoNoise	3	BeforeTrain	0.761	2	E-Reverse
296436	67	2	1	HH	NoNoise	6	BeforeTrain	0.787	2	M-Reverse
296436	68	2	0	HH	Noise	2	BeforeTrain	0.503	1	M-Reverse
296436	69	1	1	HH	Noise	4	BeforeTrain	0.794	1	E-NoReverse
296436	70	1	1	HH	Noise	6	BeforeTrain	0.337	1	M-NoReverse
296436	71	2	1	LL	NoNoise	3	BeforeTrain	0.562	2	M-NoReverse
296436	72	2	1	HH	Noise	3	BeforeTrain	1.333	2	E-Reverse
296436	73	2	1	LL	NoNoise	6	BeforeTrain	0.536	2	E-NoReverse
296436	74	1	1	HH	Noise	6	BeforeTrain	0.461	1	E-NoReverse
296436	75	1	1	HH	NoNoise	6	BeforeTrain	0.636	1	M-NoReverse
296436	76	1	1	HH	NoNoise	4	BeforeTrain	0.319	1	M-NoReverse
296436	77	2	1	HL	NoNoise	3	BeforeTrain	0.579	2	M-NoReverse
296436	78	1	1	HH	Noise	4	BeforeTrain	0.338	1	M-NoReverse
296436	79	2	1	HL	NoNoise	3	BeforeTrain	0.581	2	M-Reverse
296436	80	1	0	HL	NoNoise	2	BeforeTrain	9.791	2	M-NoReverse
296436	81	1	1	LL	NoNoise	4	BeforeTrain	0.651	1	M-NoReverse
296436	82	2	0	HH	Noise	4	BeforeTrain	2.057	1	E-Reverse
296436	83	1	1	HL	NoNoise	6	BeforeTrain	0.582	1	M-NoReverse
296436	84	2	0	HH	Noise	3	BeforeTrain	0.482	1	M-Reverse
296436	85	2	1	HL	NoNoise	4	BeforeTrain	0.588	2	M-NoReverse
296436	86	1	1	HH	Noise	2	BeforeTrain	0.435	1	E-NoReverse
296436	87	2	1	HL	NoNoise	6	BeforeTrain	0.406	2	E-Reverse
296436	88	2	1	HH	Noise	6	BeforeTrain	0.621	2	M-Reverse
296436	89	1	1	HH	Noise	4	BeforeTrain	0.633	1	E-Reverse
296436	90	1	1	HL	NoNoise	3	BeforeTrain	1.14	1	E-NoReverse
296436	91	2	0	HH	NoNoise	4	BeforeTrain	1.729	1	M-Reverse
296436	92	2	1	HH	NoNoise	4	BeforeTrain	2.539	2	E-NoReverse
296436	93	1	1	LL	NoNoise	3	BeforeTrain	0.705	1	E-Reverse
296436	94	1	1	HH	Noise	2	BeforeTrain	0.349	1	M-Reverse
296436	95	1	1	LL	NoNoise	4	BeforeTrain	0.383	1	E-NoReverse
296436	96	1	1	HH	Noise	3	BeforeTrain	0.449	1	E-Reverse
296436	97	2	0	LL	NoNoise	3	BeforeTrain	0.38	1	E-NoReverse
296436	98	1	1	LL	NoNoise	2	BeforeTrain	0.363	1	M-NoReverse
296436	99	1	1	LL	NoNoise	3	BeforeTrain	0.494	1	M-Reverse
296436	100	1	0	HL	NoNoise	4	BeforeTrain	0.36	2	M-Reverse
296436	101	2	1	HH	NoNoise	2	BeforeTrain	0.728	2	E-NoReverse
296436	102	2	1	LL	NoNoise	2	BeforeTrain	1.363	2	E-Reverse
296436	103	2	1	HL	NoNoise	2	BeforeTrain	0.456	2	E-NoReverse
296436	104	1	1	HL	NoNoise	3	BeforeTrain	1.493	1	M-Reverse
296436	105	1	0	HL	NoNoise	3	BeforeTrain	1.292	2	M-NoReverse
296436	106	1	1	HH	NoNoise	4	BeforeTrain	0.634	1	E-NoReverse
296436	107	1	1	HH	Noise	4	BeforeTrain	0.408	1	M-Reverse
296436	108	2	1	HL	NoNoise	6	BeforeTrain	1.197	2	M-NoReverse
296436	109	1	1	HH	NoNoise	3	BeforeTrain	1.008	1	E-Reverse
296436	110	2	1	HL	NoNoise	2	BeforeTrain	1.685	2	M-NoReverse
296436	111	2	1	HH	Noise	6	BeforeTrain	1.017	2	M-NoReverse
296436	112	1	1	HH	NoNoise	3	BeforeTrain	0.388	1	E-NoReverse
296436	113	2	1	HH	Noise	4	BeforeTrain	2.473	2	M-NoReverse
296436	114	1	1	HH	NoNoise	4	BeforeTrain	1.47	1	E-Reverse
296436	115	2	1	HL	NoNoise	2	BeforeTrain	0.501	2	M-Reverse
296436	116	2	0	LL	NoNoise	6	BeforeTrain	0.651	1	E-Reverse
296436	117	2	1	LL	NoNoise	6	BeforeTrain	0.978	2	M-Reverse
296436	118	2	1	HL	NoNoise	4	BeforeTrain	0.878	2	E-NoReverse
296436	119	1	1	LL	NoNoise	6	BeforeTrain	0.37	1	E-NoReverse
296436	120	2	1	HH	NoNoise	6	BeforeTrain	1.1	2	E-NoReverse
296436	121	1	0	HL	NoNoise	2	BeforeTrain	1.131	2	E-NoReverse
296436	122	2	1	HH	NoNoise	3	BeforeTrain	0.57	2	E-NoReverse
296436	123	1	1	HH	NoNoise	6	BeforeTrain	0.972	1	E-Reverse
296436	124	1	1	HH	Noise	6	BeforeTrain	2.095	1	E-Reverse
296436	125	2	1	HL	NoNoise	3	BeforeTrain	1.06	2	E-Reverse
296436	126	2	1	LL	NoNoise	4	BeforeTrain	2.019	2	M-NoReverse
296436	127	1	1	HH	NoNoise	6	BeforeTrain	0.569	1	M-Reverse
296436	128	2	1	LL	NoNoise	3	BeforeTrain	0.671	2	E-Reverse
317790	1	2	1	HH	Noise	3	BeforeTrain	1.173	2	E-NoReverse
317790	2	2	1	HH	Noise	2	BeforeTrain	0.413	2	E-Reverse
317790	3	2	1	HH	Noise	4	BeforeTrain	0.357	2	E-NoReverse
317790	4	2	1	LL	NoNoise	2	BeforeTrain	0.412	2	M-NoReverse
317790	5	1	1	HH	NoNoise	2	BeforeTrain	1.117	1	E-Reverse
317790	6	2	1	HH	NoNoise	4	BeforeTrain	0.316	2	M-NoReverse
317790	7	1	1	HH	NoNoise	3	BeforeTrain	1.504	1	M-NoReverse
317790	8	2	1	HH	NoNoise	3	BeforeTrain	0.334	2	E-Reverse
317790	9	1	1	HH	NoNoise	3	BeforeTrain	0.306	1	M-Reverse
317790	10	2	1	HL	NoNoise	4	BeforeTrain	0.314	2	E-Reverse
317790	11	1	1	LL	NoNoise	3	BeforeTrain	1.873	1	M-NoReverse
317790	12	1	1	LL	NoNoise	2	BeforeTrain	0.374	1	E-Reverse
317790	13	1	1	HH	NoNoise	6	BeforeTrain	0.263	1	E-NoReverse
317790	14	1	0	HL	NoNoise	6	BeforeTrain	0.94	3	M-Reverse
317790	15	2	1	HH	NoNoise	6	BeforeTrain	0.424	2	M-NoReverse
317790	16	1	1	LL	NoNoise	4	BeforeTrain	0.675	1	E-Reverse
317790	17	2	0	LL	NoNoise	4	BeforeTrain	0.287	1	M-Reverse
317790	18	1	1	HH	Noise	2	BeforeTrain	0.522	1	E-Reverse
317790	19	2	1	HH	Noise	6	BeforeTrain	0.23	2	E-Reverse
317790	20	2	1	HH	NoNoise	2	BeforeTrain	0.644	2	M-NoReverse
317790	21	2	1	HH	NoNoise	3	BeforeTrain	1.629	2	M-Reverse
317790	22	2	0	HH	Noise	2	BeforeTrain	1.077	1	M-NoReverse
317790	23	1	1	HH	Noise	3	BeforeTrain	0.221	1	M-NoReverse
317790	24	1	1	HL	NoNoise	4	BeforeTrain	0.319	1	E-NoReverse
317790	25	2	0	HL	NoNoise	6	BeforeTrain	3.773	3	M-Reverse
317790	26	1	1	HH	NoNoise	2	BeforeTrain	0.849	1	M-Reverse
317790	27	2	0	LL	NoNoise	3	BeforeTrain	1.243	1	M-Reverse
317790	28	1	1	HH	Noise	2	BeforeTrain	0.201	1	M-NoReverse
317790	29	2	1	HL	NoNoise	3	BeforeTrain	0.267	2	E-NoReverse
317790	30	2	1	HH	NoNoise	6	BeforeTrain	0.485	2	E-Reverse
317790	31	1	1	LL	NoNoise	6	BeforeTrain	0.359	1	E-Reverse
317790	32	1	0	HH	Noise	3	BeforeTrain	1.082	3	M-Reverse
317790	33	1	1	LL	NoNoise	4	BeforeTrain	0.744	1	M-Reverse
317790	34	2	1	HH	NoNoise	2	BeforeTrain	1.474	2	E-Reverse
317790	35	2	1	HH	Noise	2	BeforeTrain	0.64	2	E-NoReverse
317790	36	2	0	HL	NoNoise	4	BeforeTrain	3.262	3	M-Reverse
317790	37	1	1	HH	NoNoise	2	BeforeTrain	0.45	1	M-NoReverse
317790	38	1	1	HL	NoNoise	6	BeforeTrain	0.338	1	E-Reverse
317790	39	1	1	LL	NoNoise	6	BeforeTrain	3.589	1	M-Reverse
317790	40	1	1	HH	Noise	3	BeforeTrain	0.438	1	E-NoReverse
317790	41	1	1	HL	NoNoise	4	BeforeTrain	4.231	1	M-NoReverse
317790	42	1	1	HL	NoNoise	6	BeforeTrain	0.456	1	E-NoReverse
317790	43	1	1	HH	NoNoise	4	BeforeTrain	0.365	1	M-Reverse
317790	44	2	1	LL	NoNoise	2	BeforeTrain	0.391	2	E-NoReverse
317790	45	1	1	HH	NoNoise	2	BeforeTrain	0.308	1	E-NoReverse
317790	46	2	1	HH	Noise	6	BeforeTrain	0.238	2	E-NoReverse
317790	47	2	0	LL	NoNoise	4	BeforeTrain	1.057	3	E-Reverse
317790	48	2	0	HH	NoNoise	3	BeforeTrain	0.572	1	M-NoReverse
317790	49	2	0	LL	NoNoise	2	BeforeTrain	0.425	1	M-Reverse
317790	50	1	0	HL	NoNoise	2	BeforeTrain	2.615	3	E-Reverse
317790	51	1	0	HL	NoNoise	4	BeforeTrain	0.415	2	E-Reverse
317790	52	2	1	HL	NoNoise	6	BeforeTrain	0.514	2	E-NoReverse
317790	53	2	0	HH	Noise	4	BeforeTrain	0.912	3	M-Reverse
317790	54	1	1	HH	Noise	6	BeforeTrain	0.23	1	M-Reverse
317790	55	2	0	HH	NoNoise	2	BeforeTrain	0.693	3	M-Reverse
317790	56	1	1	LL	NoNoise	2	BeforeTrain	0.407	1	M-Reverse
317790	57	2	1	HH	Noise	3	BeforeTrain	0.22	2	M-NoReverse
317790	58	2	0	HL	NoNoise	2	BeforeTrain	1.271	3	E-Reverse
317790	59	2	1	LL	NoNoise	4	BeforeTrain	1.068	2	E-NoReverse
317790	60	2	0	HH	NoNoise	4	BeforeTrain	2.392	3	E-Reverse
317790	61	2	1	LL	NoNoise	6	BeforeTrain	0.186	2	M-NoReverse
317790	62	1	1	HL	NoNoise	2	BeforeTrain	0.523	1	M-Reverse
317790	63	1	1	LL	NoNoise	3	BeforeTrain	0.421	1	E-NoReverse
317790	64	1	1	LL	NoNoise	6	BeforeTrain	1.417	1	M-NoReverse
317790	65	1	1	LL	NoNoise	2	BeforeTrain	0.347	1	E-NoReverse
317790	66	1	0	HL	NoNoise	3	BeforeTrain	0.724	2	E-Reverse
317790	67	2	1	HH	NoNoise	6	BeforeTrain	0.242	2	M-Reverse
317790	68	2	0	HH	Noise	2	BeforeTrain	0.726	3	M-Reverse
317790	69	1	1	HH	Noise	4	BeforeTrain	0.241	1	E-NoReverse
317790	70	1	1	HH	Noise	6	BeforeTrain	0.25	1	M-NoReverse
317790	71	2	0	LL	NoNoise	3	BeforeTrain	2.205	1	M-NoReverse
317790	72	2	0	HH	Noise	3	BeforeTrain	0.923	3	E-Reverse
317790	73	2	1	LL	NoNoise	6	BeforeTrain	0.3	2	E-NoReverse
317790	74	1	1	HH	Noise	6	BeforeTrain	0.041	1	E-NoReverse
317790	75	1	1	HH	NoNoise	6	BeforeTrain	0.212	1	M-NoReverse
317790	76	1	1	HH	NoNoise	4	BeforeTrain	0.342	1	M-NoReverse
317790	77	2	1	HL	NoNoise	3	BeforeTrain	0.316	2	M-NoReverse
317790	78	1	1	HH	Noise	4	BeforeTrain	0.873	1	M-NoReverse
317790	79	2	0	HL	NoNoise	3	BeforeTrain	2.899	3	M-Reverse
317790	80	1	0	HL	NoNoise	2	BeforeTrain	1.227	2	M-NoReverse
[truncated: 11,562 more rows]
